# Supplementary material for: Differential ABA sensitivity of superior and inferior rice grains is linked to cell cycle entry into endoreduplication
Source: Front Plant Sci. 2025 May 20;16:1585022. doi: 10.3389/fpls.2025.1585022 (PMC12129772; doi:10.3389/fpls.2025.1585022)
Supplement: Supplementary Table 1 — Details of differentially expressed genes identified from samples pairwise comparisons at 4 DAF, 7 DAF and 10 DAF. [file Table1.xlsx]

## Sheet: Sheet1
Table S1. Details of differentially expressed genes identified from samples pairwise comparisons at 4 DAF, 7DAF and 10DAF.
Locus	Comparison	Time point	Spikelet Type		Annotation
LOC_Os05g26480	ABA+BA Vs ABA	4D	Inferior spikelet		PROLM12 - Prolamin precursor, putative, expressed
LOC_Os01g13360	ABA+BA Vs ABA	4D	Inferior spikelet		phosphatidylinositol 3- and 4-kinase family protein, putative, expressed
LOC_Os01g01470	ABA+BA Vs ABA	4D	Inferior spikelet		no apical meristem protein, putative, expressed
LOC_Os11g37270	ABA+BA Vs ABA	4D	Inferior spikelet		AMBP1 - Antimicrobial peptide MBP-1 family protein precursor, expressed
LOC_Os03g40440	ABA+BA Vs ABA	4D	Inferior spikelet		B12D protein, putative, expressed
LOC_Os05g26750	ABA+BA Vs ABA	4D	Inferior spikelet		PROLM17 - Prolamin precursor, expressed
LOC_Os07g11910	ABA+BA Vs ABA	4D	Inferior spikelet		PROLM20 - Prolamin precursor, expressed
LOC_Os01g25450	ABA+BA Vs ABA	4D	Inferior spikelet		AIG1 family protein, expressed
LOC_Os03g46100	ABA+BA Vs ABA	4D	Inferior spikelet		cupin domain containing protein, expressed
LOC_Os07g11920	ABA+BA Vs ABA	4D	Inferior spikelet		PROLM22 - Prolamin precursor, expressed
LOC_Os07g10570	ABA+BA Vs ABA	4D	Inferior spikelet		PROLM25 - Prolamin precursor, expressed
LOC_Os02g15070	ABA+BA Vs ABA	4D	Inferior spikelet		glutelin, putative, expressed
LOC_Os03g31360	ABA+BA Vs ABA	4D	Inferior spikelet		glutelin, putative, expressed
LOC_Os03g57960	ABA+BA Vs ABA	4D	Inferior spikelet		cupin domain containing protein, expressed
LOC_Os05g26490	ABA+BA Vs ABA	4D	Inferior spikelet		PROLM13 - Prolamin precursor, expressed
LOC_Os05g26690	ABA+BA Vs ABA	4D	Inferior spikelet		PROLM15 - Prolamin precursor, putative, expressed
LOC_Os02g15090	ABA+BA Vs ABA	4D	Inferior spikelet		glutelin, putative, expressed
LOC_Os10g41160	ABA+BA Vs ABA	4D	Inferior spikelet		expressed protein
LOC_Os07g11630	ABA+BA Vs ABA	4D	Inferior spikelet		LTPL163 - Protease inhibitor/seed storage/LTP family protein precursor, expressed
LOC_Os02g15150	ABA+BA Vs ABA	4D	Inferior spikelet		glutelin, putative, expressed
LOC_Os06g31060	ABA+BA Vs ABA	4D	Inferior spikelet		PROLM23 - Prolamin precursor, expressed
LOC_Os07g10580	ABA+BA Vs ABA	4D	Inferior spikelet		PROLM26 - Prolamin precursor, expressed
LOC_Os05g26720	ABA+BA Vs ABA	4D	Inferior spikelet		PROLM16 - Prolamin precursor, expressed
LOC_Os10g32720	ABA+BA Vs ABA	4D	Inferior spikelet		AWPM-19-like membrane family protein, putative, expressed
LOC_Os07g12080	ABA+BA Vs ABA	4D	Inferior spikelet		LTPL169 - Protease inhibitor/seed storage/LTP family protein precursor, expressed
LOC_Os12g17010	ABA+BA Vs ABA	4D	Inferior spikelet		PROLM29 - Prolamin precursor, expressed
LOC_Os01g39850	ABA+BA Vs ABA	4D	Inferior spikelet		histone-like transcription factor and archaeal histone, putative, expressed
LOC_Os11g33000	ABA+BA Vs ABA	4D	Inferior spikelet		SSA5 - 2S albumin seed storage family protein precursor, expressed
LOC_Os03g49190	ABA+BA Vs ABA	4D	Inferior spikelet		oleosin, putative, expressed
LOC_Os01g41050	ABA+BA Vs ABA	4D	Inferior spikelet		sulfate transporter, putative, expressed
LOC_Os12g17030	ABA+BA Vs ABA	4D	Inferior spikelet		PROLM30 - Prolamin precursor, expressed
LOC_Os04g46200	ABA+BA Vs ABA	4D	Inferior spikelet		oleosin, putative, expressed
LOC_Os02g15350	ABA+BA Vs ABA	4D	Inferior spikelet		dof zinc finger domain containing protein, putative, expressed
LOC_Os07g20110	ABA+BA Vs ABA	4D	Inferior spikelet		expressed protein
LOC_Os10g11580	ABA+BA Vs ABA	4D	Inferior spikelet		histone-like transcription factor and archaeal histone, putative, expressed
LOC_Os03g10110	ABA+BA Vs ABA	4D	Inferior spikelet		cupin domain containing protein, expressed
LOC_Os12g16890	ABA+BA Vs ABA	4D	Inferior spikelet		PROLM28 - Prolamin precursor, expressed
LOC_Os02g16820	ABA+BA Vs ABA	4D	Inferior spikelet		glutelin, putative, expressed
LOC_Os07g42390	ABA+BA Vs ABA	4D	Inferior spikelet		DUF581 domain containing protein, expressed
LOC_Os01g55690	ABA+BA Vs ABA	4D	Inferior spikelet		glutelin, putative, expressed
LOC_Os07g11330	ABA+BA Vs ABA	4D	Inferior spikelet		RAL2 - Seed allergenic protein RA5/RA14/RA17 precursor, expressed
LOC_Os05g41970	ABA+BA Vs ABA	4D	Inferior spikelet		SSA1 - 2S albumin seed storage family protein precursor, expressed
LOC_Os02g14600	ABA+BA Vs ABA	4D	Inferior spikelet		glutelin, putative, expressed
LOC_Os07g11650	ABA+BA Vs ABA	4D	Inferior spikelet		LTPL164 - Protease inhibitor/seed storage/LTP family protein precursor, expressed
LOC_Os06g04200	ABA+BA Vs ABA	4D	Inferior spikelet		starch synthase, putative, expressed
LOC_Os05g26620	ABA+BA Vs ABA	4D	Inferior spikelet		PROLM14 - Prolamin precursor, putative, expressed
LOC_Os07g11510	ABA+BA Vs ABA	4D	Inferior spikelet		RAL6 - Seed allergenic protein RA5/RA14/RA17 precursor, expressed
LOC_Os01g29840	ABA+BA Vs ABA	4D	Inferior spikelet		no apical meristem protein, putative, expressed
LOC_Os02g25640	ABA+BA Vs ABA	4D	Inferior spikelet		glutelin, putative, expressed
LOC_Os06g30280	ABA+BA Vs ABA	4D	Inferior spikelet		expressed protein
LOC_Os09g15520	ABA+BA Vs ABA	4D	Inferior spikelet		oleosin, putative, expressed
LOC_Os08g03410	ABA+BA Vs ABA	4D	Inferior spikelet		glutelin, putative, expressed
LOC_Os06g31070	ABA+BA Vs ABA	4D	Inferior spikelet		PROLM24 - Prolamin precursor, expressed
LOC_Os10g26060	ABA+BA Vs ABA	4D	Inferior spikelet		glutelin, putative, expressed
LOC_Os05g26110	ABA+BA Vs ABA	4D	Inferior spikelet		transposon protein, putative, Mutator sub-class, expressed
LOC_Os08g28940	ABA+BA Vs ABA	4D	Inferior spikelet		OsFBX289 - F-box domain containing protein, expressed
LOC_Os02g16830	ABA+BA Vs ABA	4D	Inferior spikelet		glutelin, putative, expressed
LOC_Os05g04870	ABA+BA Vs ABA	4D	Inferior spikelet		oxidoreductase, short chain dehydrogenase/reductase family protein, putative, expressed
LOC_Os11g40530	ABA+BA Vs ABA	4D	Inferior spikelet		LTPL162 - Protease inhibitor/seed storage/LTP family protein precursor, expressed
LOC_Os07g11410	ABA+BA Vs ABA	4D	Inferior spikelet		RAL5 - Seed allergenic protein RA5/RA14/RA17 precursor, expressed
LOC_Os12g32200	ABA+BA Vs ABA	4D	Inferior spikelet		expressed protein
LOC_Os06g33480	ABA+BA Vs ABA	4D	Inferior spikelet		CAPIP1, putative, expressed
LOC_Os03g21790	ABA+BA Vs ABA	4D	Inferior spikelet		cupin domain containing protein, expressed
LOC_Os02g10800	ABA+BA Vs ABA	4D	Inferior spikelet		mitochondrial carrier protein, putative, expressed
LOC_Os05g28210	ABA+BA Vs ABA	4D	Inferior spikelet		small hydrophilic plant seed protein, putative, expressed
LOC_Os02g12310	ABA+BA Vs ABA	4D	Inferior spikelet		no apical meristem protein, putative, expressed
LOC_Os07g11360	ABA+BA Vs ABA	4D	Inferior spikelet		RAL3 - Seed allergenic protein RA5/RA14/RA17 precursor, expressed
LOC_Os05g23910	ABA+BA Vs ABA	4D	Inferior spikelet		histone-like transcription factor and archaeal histone, putative, expressed
LOC_Os10g29549	ABA+BA Vs ABA	4D	Inferior spikelet		expressed protein
LOC_Os07g11380	ABA+BA Vs ABA	4D	Inferior spikelet		RAL4 - Seed allergenic protein RA5/RA14/RA17 precursor, expressed
LOC_Os07g47240	ABA+BA Vs ABA	4D	Inferior spikelet		expressed protein
LOC_Os06g33640	ABA+BA Vs ABA	4D	Inferior spikelet		CAPIP1, putative, expressed
LOC_Os02g09320	ABA+BA Vs ABA	4D	Inferior spikelet		cytochrome P450, putative, expressed
LOC_Os05g26240	ABA+BA Vs ABA	4D	Inferior spikelet		PROLM1 - Prolamin precursor, expressed
LOC_Os08g36900	ABA+BA Vs ABA	4D	Inferior spikelet		alpha-amylase precursor, putative, expressed
LOC_Os01g52650	ABA+BA Vs ABA	4D	Inferior spikelet		POEI44 - Pollen Ole e I allergen and extensin family protein precursor, expressed
LOC_Os05g38600	ABA+BA Vs ABA	4D	Inferior spikelet		ZOS5-09 - C2H2 zinc finger protein, expressed
LOC_Os07g11310	ABA+BA Vs ABA	4D	Inferior spikelet		LTPL166 - Protease inhibitor/seed storage/LTP family protein precursor, expressed
LOC_Os02g49410	ABA+BA Vs ABA	4D	Inferior spikelet		histone-like transcription factor and archaeal histone, putative, expressed
LOC_Os03g06180	ABA+BA Vs ABA	4D	Inferior spikelet		expressed protein
LOC_Os02g15169	ABA+BA Vs ABA	4D	Inferior spikelet		glutelin, putative, expressed
LOC_Os05g49930	ABA+BA Vs ABA	4D	Inferior spikelet		GRAS family transcription factor domain containing protein, expressed
LOC_Os04g44470	ABA+BA Vs ABA	4D	Inferior spikelet		KUN1 - Kunitz-type trypsin inhibitor precursor, expressed
LOC_Os02g15178	ABA+BA Vs ABA	4D	Inferior spikelet		glutelin, putative, expressed
LOC_Os12g38900	ABA+BA Vs ABA	4D	Inferior spikelet		chorismate mutase, chloroplast precursor, putative, expressed
LOC_Os11g47520	ABA+BA Vs ABA	4D	Inferior spikelet		glycosyl hydrolase, putative, expressed
LOC_Os01g68370	ABA+BA Vs ABA	4D	Inferior spikelet		B3 DNA binding domain containing protein, expressed
LOC_Os06g21910	ABA+BA Vs ABA	4D	Inferior spikelet		late embryogenesis abundant group 1, putative, expressed
LOC_Os05g26770	ABA+BA Vs ABA	4D	Inferior spikelet		PROLM18 - Prolamin precursor, expressed
LOC_Os11g31340	ABA+BA Vs ABA	4D	Inferior spikelet		no apical meristem protein, putative, expressed
LOC_Os07g20340	ABA+BA Vs ABA	4D	Inferior spikelet		heavy metal-associated domain containing protein, expressed
LOC_Os09g26380	ABA+BA Vs ABA	4D	Inferior spikelet		aminotransferase, classes I and II, domain containing protein, expressed
LOC_Os04g43170	ABA+BA Vs ABA	4D	Inferior spikelet		caleosin related protein, putative, expressed
LOC_Os12g16880	ABA+BA Vs ABA	4D	Inferior spikelet		PROLM27 - Prolamin precursor, expressed
LOC_Os07g44430	ABA+BA Vs ABA	4D	Inferior spikelet		peroxiredoxin, putative, expressed
LOC_Os09g24290	ABA+BA Vs ABA	4D	Inferior spikelet		agenet domain-containing protein, putative, expressed
LOC_Os07g39700	ABA+BA Vs ABA	4D	Inferior spikelet		expressed protein
LOC_Os07g11900	ABA+BA Vs ABA	4D	Inferior spikelet		PROLM19 - Prolamin precursor, putative, expressed
LOC_Os05g35690	ABA+BA Vs ABA	4D	Inferior spikelet		GASR6 - Gibberellin-regulated GASA/GAST/Snakin family protein precursor, expressed
LOC_Os03g55734	ABA+BA Vs ABA	4D	Inferior spikelet		SSA3 - 2S albumin seed storage family protein precursor, expressed
LOC_Os06g08990	ABA+BA Vs ABA	4D	Inferior spikelet		expressed protein
LOC_Os05g26440	ABA+BA Vs ABA	4D	Inferior spikelet		PROLM10 - Prolamin precursor, putative, expressed
LOC_Os06g06520	ABA+BA Vs ABA	4D	Inferior spikelet		GDSL-like lipase/acylhydrolase, putative, expressed
LOC_Os05g34510	ABA+BA Vs ABA	4D	Inferior spikelet		expressed protein
LOC_Os06g12450	ABA+BA Vs ABA	4D	Inferior spikelet		soluble starch synthase 2-3, chloroplast precursor, putative, expressed
LOC_Os06g33690	ABA+BA Vs ABA	4D	Inferior spikelet		CAPIP1, putative, expressed
LOC_Os04g42634	ABA+BA Vs ABA	4D	Inferior spikelet		expressed protein
LOC_Os09g30240	ABA+BA Vs ABA	4D	Inferior spikelet		phosphofructokinase, putative, expressed
LOC_Os01g06630	ABA+BA Vs ABA	4D	Inferior spikelet		small hydrophilic plant seed protein, putative, expressed
LOC_Os05g06480	ABA+BA Vs ABA	4D	Inferior spikelet		inorganic H+ pyrophosphatase, putative, expressed
LOC_Os06g27910	ABA+BA Vs ABA	4D	Inferior spikelet		oleosin, putative, expressed
LOC_Os02g19420	ABA+BA Vs ABA	4D	Inferior spikelet		expressed protein
LOC_Os04g34510	ABA+BA Vs ABA	4D	Inferior spikelet		expressed protein
LOC_Os07g46360	ABA+BA Vs ABA	4D	Inferior spikelet		glyoxalase family protein, putative, expressed
LOC_Os03g62590	ABA+BA Vs ABA	4D	Inferior spikelet		oxidoreductase, short chain dehydrogenase/reductase family domain containing protein, expressed
LOC_Os04g35490	ABA+BA Vs ABA	4D	Inferior spikelet		expressed protein
LOC_Os01g41370	ABA+BA Vs ABA	4D	Inferior spikelet		FBD domain containing protein, putative, expressed
LOC_Os04g49930	ABA+BA Vs ABA	4D	Inferior spikelet		sensitivity to red light reduced protein 1, putative, expressed
LOC_Os10g12400	ABA+BA Vs ABA	4D	Inferior spikelet		nodulin, putative, expressed
LOC_Os07g24000	ABA+BA Vs ABA	4D	Inferior spikelet		AWPM-19-like membrane family protein, putative, expressed
LOC_Os01g02120	ABA+BA Vs ABA	4D	Inferior spikelet		osMFT2 MFT-Like2 homologous to Mother of FT and TFL1 gene; contains Pfam profile PF01161: Phosphatidylethanolamine-binding protein, expressed
LOC_Os04g31170	ABA+BA Vs ABA	4D	Inferior spikelet		expressed protein
LOC_Os09g39920	ABA+BA Vs ABA	4D	Inferior spikelet		retrotransposon protein, putative, unclassified, expressed
LOC_Os01g33350	ABA+BA Vs ABA	4D	Inferior spikelet		zinc-binding protein, putative, expressed
LOC_Os11g31330	ABA+BA Vs ABA	4D	Inferior spikelet		no apical meristem protein, putative, expressed
LOC_Os05g48610	ABA+BA Vs ABA	4D	Inferior spikelet		expressed protein
LOC_Os02g15250	ABA+BA Vs ABA	4D	Inferior spikelet		late embryogenesis abundant domain-containing protein, putative, expressed
LOC_Os12g08780	ABA+BA Vs ABA	4D	Inferior spikelet		flavin monooxygenase, putative, expressed
LOC_Os04g35000	ABA+BA Vs ABA	4D	Inferior spikelet		expressed protein
LOC_Os01g52900	ABA+BA Vs ABA	4D	Inferior spikelet		expressed protein
LOC_Os09g20400	ABA+BA Vs ABA	4D	Inferior spikelet		expressed protein
LOC_Os02g28580	ABA+BA Vs ABA	4D	Inferior spikelet		expressed protein
LOC_Os01g63010	ABA+BA Vs ABA	4D	Inferior spikelet		universal stress protein domain containing protein, putative, expressed
LOC_Os03g07226	ABA+BA Vs ABA	4D	Inferior spikelet		thioredoxin, putative, expressed
LOC_Os09g16260	ABA+BA Vs ABA	4D	Inferior spikelet		expressed protein
LOC_Os08g31950	ABA+BA Vs ABA	4D	Inferior spikelet		expressed protein
LOC_Os06g04940	ABA+BA Vs ABA	4D	Inferior spikelet		early nodulin 93 ENOD93 protein, putative, expressed
LOC_Os01g54430	ABA+BA Vs ABA	4D	Inferior spikelet		plastocyanin-like domain containing protein, putative, expressed
LOC_Os06g21900	ABA+BA Vs ABA	4D	Inferior spikelet		expressed protein
LOC_Os11g23890	ABA+BA Vs ABA	4D	Inferior spikelet		peptide transporter PTR2, putative, expressed
LOC_Os03g06970	ABA+BA Vs ABA	4D	Inferior spikelet		tetratricopeptide repeat domain containing protein, expressed
LOC_Os07g31470	ABA+BA Vs ABA	4D	Inferior spikelet		MYB family transcription factor, putative, expressed
LOC_Os01g74590	ABA+BA Vs ABA	4D	Inferior spikelet		MYB family transcription factor, putative, expressed
LOC_Os02g34370	ABA+BA Vs ABA	4D	Inferior spikelet		expressed protein
LOC_Os03g20680	ABA+BA Vs ABA	4D	Inferior spikelet		late embryogenesis abundant protein 1, putative, expressed
LOC_Os02g15140	ABA+BA Vs ABA	4D	Inferior spikelet		retrotransposon protein, putative, unclassified, expressed
LOC_Os10g04900	ABA+BA Vs ABA	4D	Inferior spikelet		OsFBX364 - F-box domain containing protein, expressed
LOC_Os04g33150	ABA+BA Vs ABA	4D	Inferior spikelet		desiccation-related protein PCC13-62 precursor, putative, expressed
LOC_Os03g03654	ABA+BA Vs ABA	4D	Inferior spikelet		expressed protein
LOC_Os05g26350	ABA+BA Vs ABA	4D	Inferior spikelet		PROLM4 - Prolamin precursor, expressed
LOC_Os07g41290	ABA+BA Vs ABA	4D	Inferior spikelet		DEFL13 - Defensin and Defensin-like DEFL family, expressed
LOC_Os06g09050	ABA+BA Vs ABA	4D	Inferior spikelet		glutamate receptor precursor, putative, expressed
LOC_Os12g42670	ABA+BA Vs ABA	4D	Inferior spikelet		expressed protein
LOC_Os03g53620	ABA+BA Vs ABA	4D	Inferior spikelet		late embryogenesis abundant protein D-34, putative, expressed
LOC_Os11g10590	ABA+BA Vs ABA	4D	Inferior spikelet		expressed protein
LOC_Os03g07590	ABA+BA Vs ABA	4D	Inferior spikelet		expressed protein
LOC_Os02g09190	ABA+BA Vs ABA	4D	Inferior spikelet		cytochrome P450, putative, expressed
LOC_Os01g43600	ABA+BA Vs ABA	4D	Inferior spikelet		expressed protein
LOC_Os10g35050	ABA+BA Vs ABA	4D	Inferior spikelet		aquaporin protein, putative, expressed
LOC_Os01g44340	ABA+BA Vs ABA	4D	Inferior spikelet		pectinesterase, putative, expressed
LOC_Os01g51680	ABA+BA Vs ABA	4D	Inferior spikelet		hypothetical protein
LOC_Os12g32150	ABA+BA Vs ABA	4D	Inferior spikelet		expressed protein
LOC_Os05g49440	ABA+BA Vs ABA	4D	Inferior spikelet		DUF1264 domain containing protein, putative, expressed
LOC_Os07g15540	ABA+BA Vs ABA	4D	Inferior spikelet		ethylene receptor, putative, expressed
LOC_Os08g17370	ABA+BA Vs ABA	4D	Inferior spikelet		transmembrane 9 superfamily member, putative, expressed
LOC_Os08g22604	ABA+BA Vs ABA	4D	Inferior spikelet		expressed protein
LOC_Os06g21360	ABA+BA Vs ABA	4D	Inferior spikelet		transporter, monovalent cation:proton antiporter-2 family, putative, expressed
LOC_Os08g45110	ABA+BA Vs ABA	4D	Inferior spikelet		AP2 domain containing protein, expressed
LOC_Os07g32080	ABA+BA Vs ABA	4D	Inferior spikelet		transcription initiation factor IIB, putative, expressed
LOC_Os06g04930	ABA+BA Vs ABA	4D	Inferior spikelet		expressed protein
LOC_Os06g02460	ABA+BA Vs ABA	4D	Inferior spikelet		expressed protein
LOC_Os10g26430	ABA+BA Vs ABA	4D	Inferior spikelet		agenet domain containing protein, expressed
LOC_Os09g20440	ABA+BA Vs ABA	4D	Inferior spikelet		succinate dehydrogenase and fumarate reductase iron-sulfur protein, expressed
LOC_Os09g38010	ABA+BA Vs ABA	4D	Inferior spikelet		no apical meristem protein, putative, expressed
LOC_Os10g39420	ABA+BA Vs ABA	4D	Inferior spikelet		CAMK_CAMK_like.8 - CAMK includes calcium/calmodulin depedent protein kinases, expressed
LOC_Os03g55740	ABA+BA Vs ABA	4D	Inferior spikelet		SSA4 - 2S albumin seed storage family protein precursor, expressed
LOC_Os01g71474	ABA+BA Vs ABA	4D	Inferior spikelet		glycosyl hydrolases family 17, putative, expressed
LOC_Os05g26210	ABA+BA Vs ABA	4D	Inferior spikelet		ATOFP17/OFP17, putative, expressed
LOC_Os04g38525	ABA+BA Vs ABA	4D	Inferior spikelet		expressed protein
LOC_Os04g28120	ABA+BA Vs ABA	4D	Inferior spikelet		response regulator receiver domain containing protein, expressed
LOC_Os05g50940	ABA+BA Vs ABA	4D	Inferior spikelet		expressed protein
LOC_Os07g29760	ABA+BA Vs ABA	4D	Inferior spikelet		cysteine proteinase A494 precursor, putative, expressed
LOC_Os03g45250	ABA+BA Vs ABA	4D	Inferior spikelet		2-aminoethanethiol dioxygenase, putative, expressed
LOC_Os05g31670	ABA+BA Vs ABA	4D	Inferior spikelet		AWPM-19-like membrane family protein, putative, expressed
LOC_Os04g28280	ABA+BA Vs ABA	4D	Inferior spikelet		BEE 3, putative, expressed
LOC_Os06g23260	ABA+BA Vs ABA	4D	Inferior spikelet		transposon protein, putative, CACTA, En/Spm sub-class, expressed
LOC_Os01g55630	ABA+BA Vs ABA	4D	Inferior spikelet		glutelin, putative, expressed
LOC_Os10g39610	ABA+BA Vs ABA	4D	Inferior spikelet		expressed protein
LOC_Os06g42680	ABA+BA Vs ABA	4D	Inferior spikelet		phytosulfokines 1 precursor, putative, expressed
LOC_Os01g48580	ABA+BA Vs ABA	4D	Inferior spikelet		ubiquitin-conjugating enzyme E2, putative, expressed
LOC_Os02g31970	ABA+BA Vs ABA	4D	Inferior spikelet		retrotransposon protein, putative, unclassified, expressed
LOC_Os01g67830	ABA+BA Vs ABA	4D	Inferior spikelet		B3 DNA binding domain containing protein, expressed
LOC_Os04g20774	ABA+BA Vs ABA	4D	Inferior spikelet		pumilio-family RNA binding repeat containing protein, expressed
LOC_Os01g51460	ABA+BA Vs ABA	4D	Inferior spikelet		expressed protein
LOC_Os08g27870	ABA+BA Vs ABA	4D	Inferior spikelet		EARLY flowering protein, putative, expressed
LOC_Os04g56250	ABA+BA Vs ABA	4D	Inferior spikelet		OsFBX152 - F-box domain containing protein, expressed
LOC_Os06g11812	ABA+BA Vs ABA	4D	Inferior spikelet		wound/stress protein, putative, expressed
LOC_Os01g19770	ABA+BA Vs ABA	4D	Inferior spikelet		mitochondrial import inner membrane translocase subunit Tim17, putative, expressed
LOC_Os01g24460	ABA+BA Vs ABA	4D	Inferior spikelet		histone-like transcription factor and archaeal histone, putative, expressed
LOC_Os07g01460	ABA+BA Vs ABA	4D	Inferior spikelet		expressed protein
LOC_Os03g06170	ABA+BA Vs ABA	4D	Inferior spikelet		hsp20/alpha crystallin family protein, putative, expressed
LOC_Os01g40450	ABA+BA Vs ABA	4D	Inferior spikelet		2-aminoethanethiol dioxygenase, putative, expressed
LOC_Os02g36680	ABA+BA Vs ABA	4D	Inferior spikelet		expressed protein
LOC_Os07g12090	ABA+BA Vs ABA	4D	Inferior spikelet		LTPL165 - Protease inhibitor/seed storage/LTP family protein precursor, expressed
LOC_Os09g20340	ABA+BA Vs ABA	4D	Inferior spikelet		DUF630/DUF632 domains containing protein, putative, expressed
LOC_Os02g50000	ABA+BA Vs ABA	4D	Inferior spikelet		GDSL-like lipase/acylhydrolase, putative, expressed
LOC_Os04g38670	ABA+BA Vs ABA	4D	Inferior spikelet		amino acid transporter family protein, putative, expressed
LOC_Os11g17970	ABA+BA Vs ABA	4D	Inferior spikelet		POT family protein, expressed
LOC_Os07g25970	ABA+BA Vs ABA	4D	Inferior spikelet		retrotransposon protein, putative, unclassified, expressed
LOC_Os11g09040	ABA+BA Vs ABA	4D	Inferior spikelet		expressed protein
LOC_Os06g13890	ABA+BA Vs ABA	4D	Inferior spikelet		expressed protein
LOC_Os01g45430	ABA+BA Vs ABA	4D	Inferior spikelet		expressed protein
LOC_Os12g17804	ABA+BA Vs ABA	4D	Inferior spikelet		expressed protein
LOC_Os05g50110	ABA+BA Vs ABA	4D	Inferior spikelet		oleosin, putative, expressed
LOC_Os04g08570	ABA+BA Vs ABA	4D	Inferior spikelet		uncharacterized PE-PGRS family protein PE_PGRS20, putative, expressed
LOC_Os01g56570	ABA+BA Vs ABA	4D	Inferior spikelet		xylosyltransferase, putative, expressed
LOC_Os12g02030	ABA+BA Vs ABA	4D	Inferior spikelet		BTB9 - Bric-a-Brac, Tramtrack, Broad Complex BTB domain, expressed
LOC_Os05g47820	ABA+BA Vs ABA	4D	Inferior spikelet		expressed protein
LOC_Os05g49450	ABA+BA Vs ABA	4D	Inferior spikelet		OsFBX177 - F-box domain containing protein, expressed
LOC_Os01g57050	ABA+BA Vs ABA	4D	Inferior spikelet		expressed protein
LOC_Os07g22224	ABA+BA Vs ABA	4D	Inferior spikelet		expressed protein
LOC_Os11g24280	ABA+BA Vs ABA	4D	Inferior spikelet		retrotransposon protein, putative, unclassified
LOC_Os03g59010	ABA+BA Vs ABA	4D	Inferior spikelet		Cupin domain containing protein, expressed
LOC_Os07g47840	ABA+BA Vs ABA	4D	Inferior spikelet		expressed protein
LOC_Os06g11650	ABA+BA Vs ABA	4D	Inferior spikelet		phosphate-induced protein 1 conserved region domain containing protein, expressed
LOC_Os04g38660	ABA+BA Vs ABA	4D	Inferior spikelet		transmembrane amino acid transporter protein, putative, expressed
LOC_Os10g22990	ABA+BA Vs ABA	4D	Inferior spikelet		phi-1-like phosphate-induced protein, putative, expressed
LOC_Os07g08420	ABA+BA Vs ABA	4D	Inferior spikelet		bZIP transcription factor domain containing protein, expressed
LOC_Os03g42520	ABA+BA Vs ABA	4D	Inferior spikelet		expressed protein
LOC_Os07g34040	ABA+BA Vs ABA	4D	Inferior spikelet		harpin-induced protein 1 domain containing protein, expressed
LOC_Os01g59200	ABA+BA Vs ABA	4D	Inferior spikelet		DUF617 domain containing protein, expressed
LOC_Os04g52750	ABA+BA Vs ABA	4D	Inferior spikelet		expressed protein
LOC_Os01g54520	ABA+BA Vs ABA	4D	Inferior spikelet		DUF1264 domain containing protein, putative, expressed
LOC_Os09g11380	ABA+BA Vs ABA	4D	Inferior spikelet		expressed protein
LOC_Os01g08570	ABA+BA Vs ABA	4D	Inferior spikelet		2-oxoglutarate and iron-dependent oxygenase domain-containing protein2, putative, expressed
LOC_Os09g10330	ABA+BA Vs ABA	4D	Inferior spikelet		expressed protein
LOC_Os09g36470	ABA+BA Vs ABA	4D	Inferior spikelet		retrotransposon protein, putative, unclassified, expressed
LOC_Os05g12670	ABA+BA Vs ABA	4D	Inferior spikelet		expressed protein
LOC_Os03g21650	ABA+BA Vs ABA	4D	Inferior spikelet		expressed protein
LOC_Os02g47950	ABA+BA Vs ABA	4D	Inferior spikelet		expressed protein
LOC_Os04g46740	ABA+BA Vs ABA	4D	Inferior spikelet		pectinesterase, putative, expressed
LOC_Os07g17520	ABA+BA Vs ABA	4D	Inferior spikelet		expressed protein
LOC_Os01g73220	ABA+BA Vs ABA	4D	Inferior spikelet		peroxidase precursor, putative, expressed
LOC_Os11g07840	ABA+BA Vs ABA	4D	Inferior spikelet		expressed protein
LOC_Os02g45100	ABA+BA Vs ABA	4D	Inferior spikelet		mitochondrial import inner membrane translocase subunit Tim17, putative, expressed
LOC_Os06g13750	ABA+BA Vs ABA	4D	Inferior spikelet		expressed protein
LOC_Os04g44580	ABA+BA Vs ABA	4D	Inferior spikelet		expressed protein
LOC_Os01g42270	ABA+BA Vs ABA	4D	Inferior spikelet		transcriptional corepressor LEUNIG, putative, expressed
LOC_Os04g51070	ABA+BA Vs ABA	4D	Inferior spikelet		helix-loop-helix DNA-binding domain containing protein, expressed
LOC_Os01g65830	ABA+BA Vs ABA	4D	Inferior spikelet		acyl-desaturase, chloroplast precursor, putative, expressed
LOC_Os03g28060	ABA+BA Vs ABA	4D	Inferior spikelet		transposon protein, putative, Mutator sub-class, expressed
LOC_Os04g20749	ABA+BA Vs ABA	4D	Inferior spikelet		expressed protein
LOC_Os09g04100	ABA+BA Vs ABA	4D	Inferior spikelet		expressed protein
LOC_Os01g10110	ABA+BA Vs ABA	4D	Inferior spikelet		cytokinin dehydrogenase precursor, putative, expressed
LOC_Os11g38850	ABA+BA Vs ABA	4D	Inferior spikelet		TKL_IRAK_DUF26-la.7 - DUF26 kinases have homology to DUF26 containing loci, expressed
LOC_Os02g29230	ABA+BA Vs ABA	4D	Inferior spikelet		expressed protein
LOC_Os02g03750	ABA+BA Vs ABA	4D	Inferior spikelet		polygalacturonase, putative, expressed
LOC_Os05g26460	ABA+BA Vs ABA	4D	Inferior spikelet		PROLM11 - Prolamin precursor, expressed
LOC_Os01g50700	ABA+BA Vs ABA	4D	Inferior spikelet		dehydrin family protein, expressed
LOC_Os06g02040	ABA+BA Vs ABA	4D	Inferior spikelet		late embryogenesis abundant group 1, putative, expressed
LOC_Os01g67310	ABA+BA Vs ABA	4D	Inferior spikelet		patatin, putative, expressed
LOC_Os02g49840	ABA+BA Vs ABA	4D	Inferior spikelet		OsMADS57 - MADS-box family gene with MIKCc type-box, expressed
LOC_Os01g63680	ABA+BA Vs ABA	4D	Inferior spikelet		MYB family transcription factor, putative, expressed
LOC_Os08g23170	ABA+BA Vs ABA	4D	Inferior spikelet		expressed protein
LOC_Os07g42140	ABA+BA Vs ABA	4D	Inferior spikelet		hydrolase protein, putative, expressed
LOC_Os01g57020	ABA+BA Vs ABA	4D	Inferior spikelet		expressed protein
LOC_Os10g27330	ABA+BA Vs ABA	4D	Inferior spikelet		glycerol-3-phosphate acyltransferase, putative, expressed
LOC_Os10g19912	ABA+BA Vs ABA	4D	Inferior spikelet		expressed protein
LOC_Os11g11350	ABA+BA Vs ABA	4D	Inferior spikelet		embryogenesis transmembrane protein, putative, expressed
LOC_Os07g28810	ABA+BA Vs ABA	4D	Inferior spikelet		expressed protein
LOC_Os03g06360	ABA+BA Vs ABA	4D	Inferior spikelet		late embryogenesis abundant protein D-34, putative, expressed
LOC_Os02g06410	ABA+BA Vs ABA	4D	Inferior spikelet		CBS domain containing membrane protein, putative, expressed
LOC_Os08g23870	ABA+BA Vs ABA	4D	Inferior spikelet		late embryogenesis abundant group 1, putative, expressed
LOC_Os08g39570	ABA+BA Vs ABA	4D	Inferior spikelet		Leucine Rich Repeat family protein, expressed
LOC_Os03g16940	ABA+BA Vs ABA	4D	Inferior spikelet		glyoxalase family protein, putative, expressed
LOC_Os10g35800	ABA+BA Vs ABA	4D	Inferior spikelet		expressed protein
LOC_Os06g24420	ABA+BA Vs ABA	4D	Inferior spikelet		transposon protein, putative, CACTA, En/Spm sub-class, expressed
LOC_Os10g32030	ABA+BA Vs ABA	4D	Inferior spikelet		retrotransposon protein, putative, unclassified, expressed
LOC_Os05g07850	ABA+BA Vs ABA	4D	Inferior spikelet		receptor-like kinase, putative, expressed
LOC_Os03g02570	ABA+BA Vs ABA	4D	Inferior spikelet		dihydrodipicolinate reductase, putative, expressed
LOC_Os11g09180	ABA+BA Vs ABA	4D	Inferior spikelet		expressed protein
LOC_Os06g06550	ABA+BA Vs ABA	4D	Inferior spikelet		plant protein of unknown function domain containing protein, expressed
LOC_Os01g65120	ABA+BA Vs ABA	4D	Inferior spikelet		peptide transporter, putative, expressed
LOC_Os06g06260	ABA+BA Vs ABA	4D	Inferior spikelet		GDSL-like lipase/acylhydrolase, putative, expressed
LOC_Os05g25040	ABA+BA Vs ABA	4D	Inferior spikelet		expressed protein
LOC_Os06g24230	ABA+BA Vs ABA	4D	Inferior spikelet		transposon protein, putative, CACTA, En/Spm sub-class, expressed
LOC_Os10g19925	ABA+BA Vs ABA	4D	Inferior spikelet		expressed protein
LOC_Os06g36030	ABA+BA Vs ABA	4D	Inferior spikelet		SWIM zinc finger family protein, expressed
LOC_Os03g53610	ABA+BA Vs ABA	4D	Inferior spikelet		late embryogenesis abundant protein D-34, putative, expressed
LOC_Os12g43140	ABA+BA Vs ABA	4D	Inferior spikelet		late embryogenesis abundant protein D-34, putative, expressed
LOC_Os02g43250	ABA+BA Vs ABA	4D	Inferior spikelet		receptor-like protein kinase precursor, putative, expressed
LOC_Os01g58670	ABA+BA Vs ABA	4D	Inferior spikelet		expressed protein
LOC_Os05g25490	ABA+BA Vs ABA	4D	Inferior spikelet		aminotransferase, classes I and II, domain containing protein, expressed
LOC_Os12g40730	ABA+BA Vs ABA	4D	Inferior spikelet		helix-loop-helix DNA-binding domain containing protein, expressed
LOC_Os12g38770	ABA+BA Vs ABA	4D	Inferior spikelet		nucleotide pyrophosphatase/phosphodiesterase, putative, expressed
LOC_Os07g11120	ABA+BA Vs ABA	4D	Inferior spikelet		hydrolase, NUDIX family, domain containing protein, expressed
LOC_Os01g32380	ABA+BA Vs ABA	4D	Inferior spikelet		expressed protein
LOC_Os04g52110	ABA+BA Vs ABA	4D	Inferior spikelet		late embryogenesis abundant protein, group 3, putative, expressed
LOC_Os08g43210	ABA+BA Vs ABA	4D	Inferior spikelet		AP2 domain containing protein, expressed
LOC_Os12g23520	ABA+BA Vs ABA	4D	Inferior spikelet		retrotransposon protein, putative, Ty3-gypsy subclass, expressed
LOC_Os04g41980	ABA+BA Vs ABA	4D	Inferior spikelet		ATOZI1, putative, expressed
LOC_Os01g28960	ABA+BA Vs ABA	4D	Inferior spikelet		retrotransposon protein, putative, Ty3-gypsy subclass, expressed
LOC_Os04g40510	ABA+BA Vs ABA	4D	Inferior spikelet		glycosyl hydrolase family 5 protein, putative, expressed
LOC_Os03g58990	ABA+BA Vs ABA	4D	Inferior spikelet		cupin domain containing protein, expressed
LOC_Os01g68820	ABA+BA Vs ABA	4D	Inferior spikelet		expressed protein
LOC_Os03g16260	ABA+BA Vs ABA	4D	Inferior spikelet		protein kinase, putative, expressed
LOC_Os11g31860	ABA+BA Vs ABA	4D	Inferior spikelet		retrotransposon protein, putative, unclassified, expressed
LOC_Os05g34310	ABA+BA Vs ABA	4D	Inferior spikelet		no apical meristem protein, putative, expressed
LOC_Os01g29780	ABA+BA Vs ABA	4D	Inferior spikelet		expressed protein
LOC_Os08g09700	ABA+BA Vs ABA	4D	Inferior spikelet		OsFBX270 - F-box domain containing protein, expressed
LOC_Os01g55549	ABA+BA Vs ABA	4D	Inferior spikelet		homeobox and START domains containing protein, putative, expressed
LOC_Os07g48400	ABA+BA Vs ABA	4D	Inferior spikelet		retrotransposon protein, putative, unclassified, expressed
LOC_Os06g43880	ABA+BA Vs ABA	4D	Inferior spikelet		prenyltransferase, putative, expressed
LOC_Os02g52870	ABA+BA Vs ABA	4D	Inferior spikelet		zinc finger, C3HC4 type domain containing protein, expressed
LOC_Os09g31390	ABA+BA Vs ABA	4D	Inferior spikelet		transcription factor, putative, expressed
LOC_Os05g18000	ABA+BA Vs ABA	4D	Inferior spikelet		retrotransposon protein, putative, LINE subclass, expressed
LOC_Os10g04980	ABA+BA Vs ABA	4D	Inferior spikelet		OsFBX365 - F-box domain containing protein, expressed
LOC_Os11g31360	ABA+BA Vs ABA	4D	Inferior spikelet		no apical meristem protein, putative, expressed
LOC_Os02g39280	ABA+BA Vs ABA	4D	Inferior spikelet		C2 domain containing protein, putative, expressed
LOC_Os08g28960	ABA+BA Vs ABA	4D	Inferior spikelet		expressed protein
LOC_Os01g01290	ABA+BA Vs ABA	4D	Inferior spikelet		histone-like transcription factor and archaeal histone, putative, expressed
LOC_Os01g06240	ABA+BA Vs ABA	4D	Inferior spikelet		protein kinase, putative, expressed
LOC_Os03g14180	ABA+BA Vs ABA	4D	Inferior spikelet		hsp20/alpha crystallin family protein, putative, expressed
LOC_Os10g25180	ABA+BA Vs ABA	4D	Inferior spikelet		phosphoinositide phosphatase family protein, putative, expressed
LOC_Os01g35980	ABA+BA Vs ABA	4D	Inferior spikelet		expressed protein
LOC_Os08g20420	ABA+BA Vs ABA	4D	Inferior spikelet		MGD2, putative, expressed
LOC_Os12g44270	ABA+BA Vs ABA	4D	Inferior spikelet		glycine-rich protein, putative, expressed
LOC_Os01g19290	ABA+BA Vs ABA	4D	Inferior spikelet		integral membrane protein DUF6 containing protein, expressed
LOC_Os02g33630	ABA+BA Vs ABA	4D	Inferior spikelet		WD domain, G-beta repeat domain containing protein, expressed
LOC_Os03g31944	ABA+BA Vs ABA	4D	Inferior spikelet		expressed protein
LOC_Os12g32170	ABA+BA Vs ABA	4D	Inferior spikelet		expressed protein
LOC_Os09g34880	ABA+BA Vs ABA	4D	Inferior spikelet		basic region leucine zipper domain containing protein, expressed
LOC_Os08g04740	ABA+BA Vs ABA	4D	Inferior spikelet		expressed protein
LOC_Os04g46660	ABA+BA Vs ABA	4D	Inferior spikelet		cyclin, putative, expressed
LOC_Os12g42900	ABA+BA Vs ABA	4D	Inferior spikelet		lysine-rich arabinogalactan protein 19 precursor, putative, expressed
LOC_Os06g38960	ABA+BA Vs ABA	4D	Inferior spikelet		expressed protein
LOC_Os01g60050	ABA+BA Vs ABA	4D	Inferior spikelet		HEAT, putative, expressed
LOC_Os02g18650	ABA+BA Vs ABA	4D	Inferior spikelet		pectinesterase, putative, expressed
LOC_Os03g45210	ABA+BA Vs ABA	4D	Inferior spikelet		2-aminoethanethiol dioxygenase, putative, expressed
LOC_Os06g07700	ABA+BA Vs ABA	4D	Inferior spikelet		expressed protein
LOC_Os12g16600	ABA+BA Vs ABA	4D	Inferior spikelet		expressed protein
LOC_Os03g24760	ABA+BA Vs ABA	4D	Inferior spikelet		terpene synthase, putative, expressed
LOC_Os02g53730	ABA+BA Vs ABA	4D	Inferior spikelet		expressed protein
LOC_Os01g72810	ABA+BA Vs ABA	4D	Inferior spikelet		secreted glycoprotein, putative, expressed
LOC_Os06g42910	ABA+BA Vs ABA	4D	Inferior spikelet		expressed protein
LOC_Os07g14514	ABA+BA Vs ABA	4D	Inferior spikelet		retrotransposon protein, putative, unclassified, expressed
LOC_Os02g34330	ABA+BA Vs ABA	4D	Inferior spikelet		retrotransposon protein, putative, unclassified, expressed
LOC_Os01g31420	ABA+BA Vs ABA	4D	Inferior spikelet		retrotransposon protein, putative, Ty3-gypsy subclass, expressed
LOC_Os11g15620	ABA+BA Vs ABA	4D	Inferior spikelet		OsFBX420 - F-box domain containing protein, expressed
LOC_Os01g21900	ABA+BA Vs ABA	4D	Inferior spikelet		expressed protein
LOC_Os11g03270	ABA+BA Vs ABA	4D	Inferior spikelet		nucleoside-triphosphatase, putative, expressed
LOC_Os11g23080	ABA+BA Vs ABA	4D	Inferior spikelet		retrotransposon protein, putative, unclassified, expressed
LOC_Os02g39170	ABA+BA Vs ABA	4D	Inferior spikelet		GDSL-like lipase/acylhydrolase, putative, expressed
LOC_Os07g41650	ABA+BA Vs ABA	4D	Inferior spikelet		pectinesterase, putative, expressed
LOC_Os01g07930	ABA+BA Vs ABA	4D	Inferior spikelet		zinc finger C-x8-C-x5-C-x3-H type family protein, expressed
LOC_Os10g12390	ABA+BA Vs ABA	4D	Inferior spikelet		expressed protein
LOC_Os01g53650	ABA+BA Vs ABA	4D	Inferior spikelet		zinc finger CCCH type family protein, putative, expressed
LOC_Os07g36920	ABA+BA Vs ABA	4D	Inferior spikelet		OsFBX255 - F-box domain containing protein, expressed
LOC_Os08g16860	ABA+BA Vs ABA	4D	Inferior spikelet		OsFBX282 - F-box domain containing protein, expressed
LOC_Os01g65770	ABA+BA Vs ABA	4D	Inferior spikelet		expressed protein
LOC_Os04g38550	ABA+BA Vs ABA	4D	Inferior spikelet		expressed protein
LOC_Os01g34410	ABA+BA Vs ABA	4D	Inferior spikelet		transposon protein, putative, Pong sub-class, expressed
LOC_Os10g30010	ABA+BA Vs ABA	4D	Inferior spikelet		retrotransposon protein, putative, unclassified, expressed
LOC_Os07g05840	ABA+BA Vs ABA	4D	Inferior spikelet		expressed protein
LOC_Os12g23040	ABA+BA Vs ABA	4D	Inferior spikelet		transposon protein, putative, Mutator sub-class, expressed
LOC_Os08g19420	ABA+BA Vs ABA	4D	Inferior spikelet		O-methyltransferase, putative, expressed
LOC_Os02g25860	ABA+BA Vs ABA	4D	Inferior spikelet		glutelin, putative, expressed
LOC_Os11g14150	ABA+BA Vs ABA	4D	Inferior spikelet		transposon protein, putative, Pong sub-class, expressed
LOC_Os06g03550	ABA+BA Vs ABA	4D	Inferior spikelet		hypothetical protein
LOC_Os01g28300	ABA+BA Vs ABA	4D	Inferior spikelet		OsFBX7 - F-box domain containing protein, expressed
LOC_Os02g15740	ABA+BA Vs ABA	4D	Inferior spikelet		expressed protein
LOC_Os05g51400	ABA+BA Vs ABA	4D	Inferior spikelet		protein kinase APK1B, chloroplast precursor, putative, expressed
LOC_Os01g59680	ABA+BA Vs ABA	4D	Inferior spikelet		NHL25, putative, expressed
LOC_Os03g59290	ABA+BA Vs ABA	4D	Inferior spikelet		C-methyltransferase, putative, expressed
LOC_Os09g03500	ABA+BA Vs ABA	4D	Inferior spikelet		ZOS9-01 - C2H2 zinc finger protein, expressed
LOC_Os03g08930	ABA+BA Vs ABA	4D	Inferior spikelet		helix-loop-helix DNA-binding protein, putative, expressed
LOC_Os03g48810	ABA+BA Vs ABA	4D	Inferior spikelet		nucleobase-ascorbate transporter, putative, expressed
LOC_Os06g46284	ABA+BA Vs ABA	4D	Inferior spikelet		glycosyl hydrolase, family 31, putative, expressed
LOC_Os08g28970	ABA+BA Vs ABA	4D	Inferior spikelet		expressed protein
LOC_Os06g48170	ABA+BA Vs ABA	4D	Inferior spikelet		glycosyl hydrolases family 16, putative, expressed
LOC_Os03g02050	ABA+BA Vs ABA	4D	Inferior spikelet		LTPL151 - Protease inhibitor/seed storage/LTP family protein precursor, expressed
LOC_Os05g05570	ABA+BA Vs ABA	4D	Inferior spikelet		agenet domain containing protein, putative, expressed
LOC_Os05g44740	ABA+BA Vs ABA	4D	Inferior spikelet		transposon protein, putative, unclassified, expressed
LOC_Os01g67030	ABA+BA Vs ABA	4D	Inferior spikelet		auxin-responsive protein, putative, expressed
LOC_Os11g32380	ABA+BA Vs ABA	4D	Inferior spikelet		expressed protein
LOC_Os03g50490	ABA+BA Vs ABA	4D	Inferior spikelet		glutamine synthetase, catalytic domain containing protein, expressed
LOC_Os04g32080	ABA+BA Vs ABA	4D	Inferior spikelet		11-beta-hydroxysteroid dehydrogenase, putative, expressed
LOC_Os03g23760	ABA+BA Vs ABA	4D	Inferior spikelet		retrotransposon protein, putative, Ty3-gypsy subclass, expressed
LOC_Os01g29870	ABA+BA Vs ABA	4D	Inferior spikelet		multidrug resistance protein 9, putative, expressed
LOC_Os09g36210	ABA+BA Vs ABA	4D	Inferior spikelet		harpin-induced protein 1 domain containing protein, expressed
LOC_Os10g27370	ABA+BA Vs ABA	4D	Inferior spikelet		transposon protein, putative, Pong sub-class, expressed
LOC_Os01g16920	ABA+BA Vs ABA	4D	Inferior spikelet		embryonic protein DC-8, putative, expressed
LOC_Os10g23060	ABA+BA Vs ABA	4D	Inferior spikelet		expressed protein
LOC_Os12g06010	ABA+BA Vs ABA	4D	Inferior spikelet		retrotransposon protein, putative, unclassified, expressed
LOC_Os05g39950	ABA+BA Vs ABA	4D	Inferior spikelet		DUF623 domain containing protein, expressed
LOC_Os01g16714	ABA+BA Vs ABA	4D	Inferior spikelet		flavin monooxygenase, putative, expressed
LOC_Os12g41790	ABA+BA Vs ABA	4D	Inferior spikelet		DEFL3 - Defensin and Defensin-like DEFL family, expressed
LOC_Os02g34320	ABA+BA Vs ABA	4D	Inferior spikelet		basic helix-loop-helix, putative, expressed
LOC_Os03g14642	ABA+BA Vs ABA	4D	Inferior spikelet		LTPL107 - Protease inhibitor/seed storage/LTP family protein precursor, expressed
LOC_Os04g09390	ABA+BA Vs ABA	4D	Inferior spikelet		HEV3 - Hevein family protein precursor, expressed
LOC_Os01g13180	ABA+BA Vs ABA	4D	Inferior spikelet		expressed protein
LOC_Os02g01950	ABA+BA Vs ABA	4D	Inferior spikelet		transposon protein, putative, unclassified, expressed
LOC_Os06g11220	ABA+BA Vs ABA	4D	Inferior spikelet		retrotransposon protein, putative, unclassified
LOC_Os12g22970	ABA+BA Vs ABA	4D	Inferior spikelet		expressed protein
LOC_Os05g36240	ABA+BA Vs ABA	4D	Inferior spikelet		expressed protein
LOC_Os03g29340	ABA+BA Vs ABA	4D	Inferior spikelet		domain of unknown function domain containing protein, expressed
LOC_Os04g58070	ABA+BA Vs ABA	4D	Inferior spikelet		aspartic proteinase nepenthesin precursor, putative, expressed
LOC_Os06g12170	ABA+BA Vs ABA	4D	Inferior spikelet		expressed protein
LOC_Os01g62190	ABA+BA Vs ABA	4D	Inferior spikelet		ZOS1-15 - C2H2 zinc finger protein, expressed
LOC_Os01g38650	ABA+BA Vs ABA	4D	Inferior spikelet		expressed protein
LOC_Os09g31040	ABA+BA Vs ABA	4D	Inferior spikelet		EF hand family protein, putative, expressed
LOC_Os05g49240	ABA+BA Vs ABA	4D	Inferior spikelet		homeodomain-related, putative, expressed
LOC_Os01g45659	ABA+BA Vs ABA	4D	Inferior spikelet		expressed protein
LOC_Os12g06820	ABA+BA Vs ABA	4D	Inferior spikelet		PE repeat family protein, putative, expressed
LOC_Os01g62310	ABA+BA Vs ABA	4D	Inferior spikelet		homeobox domain containing protein, expressed
LOC_Os02g37440	ABA+BA Vs ABA	4D	Inferior spikelet		expressed protein
LOC_Os04g51460	ABA+BA Vs ABA	4D	Inferior spikelet		glycosyl hydrolases family 16, putative, expressed
LOC_Os01g55430	ABA+BA Vs ABA	4D	Inferior spikelet		OsFBT2 - F-box and tubby domain containing protein, expressed
LOC_Os07g12260	ABA+BA Vs ABA	4D	Inferior spikelet		retrotransposon protein, putative, unclassified, expressed
LOC_Os04g17720	ABA+BA Vs ABA	4D	Inferior spikelet		retrotransposon protein, putative, unclassified, expressed
LOC_Os01g28810	ABA+BA Vs ABA	4D	Inferior spikelet		expressed protein
LOC_Os03g04190	ABA+BA Vs ABA	4D	Inferior spikelet		cytochrome P450, putative, expressed
LOC_Os01g56610	ABA+BA Vs ABA	4D	Inferior spikelet		homocysteine S-methyltransferase protein, putative, expressed
LOC_Os07g01450	ABA+BA Vs ABA	4D	Inferior spikelet		DNA directed RNA polymerase, 7 kDa subunit domain containing protein, expressed
LOC_Os01g17420	ABA+BA Vs ABA	4D	Inferior spikelet		expressed protein
LOC_Os02g09270	ABA+BA Vs ABA	4D	Inferior spikelet		cytochrome P450 71A1, putative, expressed
LOC_Os03g59460	ABA+BA Vs ABA	4D	Inferior spikelet		transcription factor, putative, expressed
LOC_Os10g40620	ABA+BA Vs ABA	4D	Inferior spikelet		expressed protein
LOC_Os03g43650	ABA+BA Vs ABA	4D	Inferior spikelet		uncharacterized protein At4g06744 precursor, putative, expressed
LOC_Os09g25890	ABA+BA Vs ABA	4D	Inferior spikelet		trehalose-6-phosphate synthase, putative, expressed
LOC_Os03g53900	ABA+BA Vs ABA	4D	Inferior spikelet		universal stress protein domain containing protein, putative, expressed
LOC_Os08g41030	ABA+BA Vs ABA	4D	Inferior spikelet		AP2 domain containing protein, expressed
LOC_Os09g07940	ABA+BA Vs ABA	4D	Inferior spikelet		retrotransposon protein, putative, unclassified, expressed
LOC_Os03g46110	ABA+BA Vs ABA	4D	Inferior spikelet		LTPL94 - Protease inhibitor/seed storage/LTP family protein precursor, expressed
LOC_Os01g63020	ABA+BA Vs ABA	4D	Inferior spikelet		expressed protein
LOC_Os04g28820	ABA+BA Vs ABA	4D	Inferior spikelet		retrotransposon protein, putative, unclassified, expressed
LOC_Os09g25070	ABA+BA Vs ABA	4D	Inferior spikelet		WRKY62, expressed
LOC_Os03g57490	ABA+BA Vs ABA	4D	Inferior spikelet		fasciclin domain containing protein, expressed
LOC_Os09g08280	ABA+BA Vs ABA	4D	Inferior spikelet		expressed protein
LOC_Os07g47550	ABA+BA Vs ABA	4D	Inferior spikelet		glucosyltransferase, putative, expressed
LOC_Os02g17620	ABA+BA Vs ABA	4D	Inferior spikelet		isochorismatase family protein, putative, expressed
LOC_Os06g04790	ABA+BA Vs ABA	4D	Inferior spikelet		HAD superfamily phosphatase, putative, expressed
LOC_Os01g12580	ABA+BA Vs ABA	4D	Inferior spikelet		late embryogenesis abundant protein, putative, expressed
LOC_Os02g21700	ABA+BA Vs ABA	4D	Inferior spikelet		STE_MEKK_ste11_MAP3K.8 - STE kinases include homologs to sterile 7, sterile 11 and sterile 20 from yeast, expressed
LOC_Os11g03700	ABA+BA Vs ABA	4D	Inferior spikelet		histone-lysine N-methyltransferase, H3 lysine-9 specific SUVH1, putative, expressed
LOC_Os01g56030	ABA+BA Vs ABA	4D	Inferior spikelet		EF hand family protein, putative, expressed
LOC_Os08g37640	ABA+BA Vs ABA	4D	Inferior spikelet		hypothetical protein
LOC_Os09g32540	ABA+BA Vs ABA	4D	Inferior spikelet		expressed protein
LOC_Os09g27990	ABA+BA Vs ABA	4D	Inferior spikelet		annexin, putative, expressed
LOC_Os05g26040	ABA+BA Vs ABA	4D	Inferior spikelet		pumilio-family RNA binding repeat containing protein, expressed
LOC_Os09g23300	ABA+BA Vs ABA	4D	Inferior spikelet		integral membrane protein, putative, expressed
LOC_Os01g68660	ABA+BA Vs ABA	4D	Inferior spikelet		cysteine proteinase inhibitor precursor protein, putative, expressed
LOC_Os05g39310	ABA+BA Vs ABA	4D	Inferior spikelet		thiamine pyrophosphate enzyme, C-terminal TPP binding domain containing protein, expressed
LOC_Os02g03790	ABA+BA Vs ABA	4D	Inferior spikelet		expressed protein
LOC_Os09g39730	ABA+BA Vs ABA	4D	Inferior spikelet		Core histone H2A/H2B/H3/H4 domain containing protein, putative, expressed
LOC_Os04g44570	ABA+BA Vs ABA	4D	Inferior spikelet		aquaporin protein, putative, expressed
LOC_Os07g48560	ABA+BA Vs ABA	4D	Inferior spikelet		homeobox domain containing protein, expressed
LOC_Os06g24490	ABA+BA Vs ABA	4D	Inferior spikelet		expressed protein
LOC_Os02g55560	ABA+BA Vs ABA	4D	Inferior spikelet		protein phosphatase 2C, putative, expressed
LOC_Os02g48850	ABA+BA Vs ABA	4D	Inferior spikelet		plant-specific domain TIGR01615 family protein, expressed
LOC_Os02g09290	ABA+BA Vs ABA	4D	Inferior spikelet		cytochrome P450 71D10, putative, expressed
LOC_Os02g34360	ABA+BA Vs ABA	4D	Inferior spikelet		expressed protein
LOC_Os07g47790	ABA+BA Vs ABA	4D	Inferior spikelet		AP2 domain containing protein, expressed
LOC_Os06g06320	ABA+BA Vs ABA	4D	Inferior spikelet		osFTL2 FT-Like2 homologous to Flowering Locus T gene; contains Pfam profile PF01161: Phosphatidylethanolamine-binding protein, expressed
LOC_Os05g50920	ABA+BA Vs ABA	4D	Inferior spikelet		transmembrane amino acid transporter protein, putative, expressed
LOC_Os04g43160	ABA+BA Vs ABA	4D	Inferior spikelet		expressed protein
LOC_Os04g51796	ABA+BA Vs ABA	4D	Inferior spikelet		DNA repair ATPase-related, putative, expressed
LOC_Os09g02690	ABA+BA Vs ABA	4D	Inferior spikelet		expressed protein
LOC_Os05g38860	ABA+BA Vs ABA	4D	Inferior spikelet		expressed protein
LOC_Os01g28970	ABA+BA Vs ABA	4D	Inferior spikelet		retrotransposon protein, putative, Ty3-gypsy subclass, expressed
LOC_Os12g05540	ABA+BA Vs ABA	4D	Inferior spikelet		Ser/Thr protein phosphatase family protein, putative, expressed
LOC_Os02g48910	ABA+BA Vs ABA	4D	Inferior spikelet		ubiquitin-conjugating enzyme, putative, expressed
LOC_Os01g51490	ABA+BA Vs ABA	4D	Inferior spikelet		expressed protein
LOC_Os12g13445	ABA+BA Vs ABA	4D	Inferior spikelet		expressed protein
LOC_Os02g03640	ABA+BA Vs ABA	4D	Inferior spikelet		expressed protein
LOC_Os03g29570	ABA+BA Vs ABA	4D	Inferior spikelet		mps one binder kinase activator-like 1A, putative, expressed
LOC_Os02g38940	ABA+BA Vs ABA	4D	Inferior spikelet		cytochrome P450, putative, expressed
LOC_Os12g43150	ABA+BA Vs ABA	4D	Inferior spikelet		expressed protein
LOC_Os03g18110	ABA+BA Vs ABA	4D	Inferior spikelet		proteins of unknown function domain containing protein, putative, expressed
LOC_Os03g26490	ABA+BA Vs ABA	4D	Inferior spikelet		expressed protein
LOC_Os04g39030	ABA+BA Vs ABA	4D	Inferior spikelet		peptide transporter PTR2, putative, expressed
LOC_Os07g17460	ABA+BA Vs ABA	4D	Inferior spikelet		OsFBL36 - F-box domain and LRR containing protein, expressed
LOC_Os03g58180	ABA+BA Vs ABA	4D	Inferior spikelet		basic proline-rich protein precursor, putative, expressed
LOC_Os02g03200	ABA+BA Vs ABA	4D	Inferior spikelet		FAD-binding and arabino-lactone oxidase domains containing protein, putative, expressed
LOC_Os07g05850	ABA+BA Vs ABA	4D	Inferior spikelet		transposon protein, putative, CACTA, En/Spm sub-class, expressed
LOC_Os03g56500	ABA+BA Vs ABA	4D	Inferior spikelet		expressed protein
LOC_Os08g09230	ABA+BA Vs ABA	4D	Inferior spikelet		starch synthase III, putative, expressed
LOC_Os12g06180	ABA+BA Vs ABA	4D	Inferior spikelet		HVA22, putative, expressed
LOC_Os05g42150	ABA+BA Vs ABA	4D	Inferior spikelet		OsGH3.4 - Probable indole-3-acetic acid-amido synthetase, expressed
LOC_Os01g68670	ABA+BA Vs ABA	4D	Inferior spikelet		cysteine proteinase inhibitor precursor, putative, expressed
LOC_Os08g43270	ABA+BA Vs ABA	4D	Inferior spikelet		BAG domain-containing protein, putative, expressed
LOC_Os02g48570	ABA+BA Vs ABA	4D	Inferior spikelet		peptide transporter PTR2, putative, expressed
LOC_Os06g51084	ABA+BA Vs ABA	4D	Inferior spikelet		1,4-alpha-glucan-branching enzyme, chloroplast precursor, putative, expressed
LOC_Os10g26700	ABA+BA Vs ABA	4D	Inferior spikelet		YGL010w, putative, expressed
LOC_Os01g32160	ABA+BA Vs ABA	4D	Inferior spikelet		expressed protein
LOC_Os04g40460	ABA+BA Vs ABA	4D	Inferior spikelet		cytochrome P450, putative, expressed
LOC_Os08g13920	ABA+BA Vs ABA	4D	Inferior spikelet		glycosyl hydrolases family 16, putative, expressed
LOC_Os09g01780	ABA+BA Vs ABA	4D	Inferior spikelet		transposon protein, putative, unclassified, expressed
LOC_Os01g10850	ABA+BA Vs ABA	4D	Inferior spikelet		peroxidase precursor, putative, expressed
LOC_Os12g03370	ABA+BA Vs ABA	4D	Inferior spikelet		harpin-induced protein 1 domain containing protein, expressed
LOC_Os05g31910	ABA+BA Vs ABA	4D	Inferior spikelet		white-brown complex homolog protein 16, putative, expressed
LOC_Os07g43180	ABA+BA Vs ABA	4D	Inferior spikelet		SKP1-like protein 1B, putative, expressed
LOC_Os10g32070	ABA+BA Vs ABA	4D	Inferior spikelet		GATA zinc finger domain containing protein, expressed
LOC_Os01g15770	ABA+BA Vs ABA	4D	Inferior spikelet		transmembrane protein 136, putative, expressed
LOC_Os09g21710	ABA+BA Vs ABA	4D	Inferior spikelet		AN1-like zinc finger domain containing protein, expressed
LOC_Os02g43300	ABA+BA Vs ABA	4D	Inferior spikelet		expressed protein
LOC_Os09g15830	ABA+BA Vs ABA	4D	Inferior spikelet		expressed protein
LOC_Os03g04080	ABA+BA Vs ABA	4D	Inferior spikelet		expressed protein
LOC_Os01g26000	ABA+BA Vs ABA	4D	Inferior spikelet		expressed protein
LOC_Os06g07220	ABA+BA Vs ABA	4D	Inferior spikelet		LTPL128 - Protease inhibitor/seed storage/LTP family protein precursor, expressed
LOC_Os10g19910	ABA+BA Vs ABA	4D	Inferior spikelet		expressed protein
LOC_Os02g53410	ABA+BA Vs ABA	4D	Inferior spikelet		expressed protein
LOC_Os08g22590	ABA+BA Vs ABA	4D	Inferior spikelet		retrotransposon protein, putative, unclassified, expressed
LOC_Os03g53730	ABA+BA Vs ABA	4D	Inferior spikelet		flavoprotein wrbA, putative, expressed
LOC_Os11g33010	ABA+BA Vs ABA	4D	Inferior spikelet		transposon protein, putative, CACTA, En/Spm sub-class, expressed
LOC_Os09g03810	ABA+BA Vs ABA	4D	Inferior spikelet		expressed protein
LOC_Os01g21120	ABA+BA Vs ABA	4D	Inferior spikelet		AP2 domain containing protein, expressed
LOC_Os04g35160	ABA+BA Vs ABA	4D	Inferior spikelet		CorA-like magnesium transporter protein, putative, expressed
LOC_Os03g55400	ABA+BA Vs ABA	4D	Inferior spikelet		expressed protein
LOC_Os04g45020	ABA+BA Vs ABA	4D	Inferior spikelet		MYB family transcription factor, putative, expressed
LOC_Os01g09260	ABA+BA Vs ABA	4D	Inferior spikelet		cytokinin dehydrogenase precursor, putative, expressed
LOC_Os07g39970	ABA+BA Vs ABA	4D	Inferior spikelet		ZOS7-08 - C2H2 zinc finger protein, expressed
LOC_Os06g28670	ABA+BA Vs ABA	4D	Inferior spikelet		polygalacturonase, putative, expressed
LOC_Os02g33390	ABA+BA Vs ABA	4D	Inferior spikelet		pectinesterase inhibitor domain containing protein, putative, expressed
LOC_Os09g31420	ABA+BA Vs ABA	4D	Inferior spikelet		Leucine rich repeat N-terminal domain containing protein, putative, expressed
LOC_Os02g32840	ABA+BA Vs ABA	4D	Inferior spikelet		zinc finger A20 and AN1 domain-containing stress-associated protein, putative, expressed
LOC_Os05g49430	ABA+BA Vs ABA	4D	Inferior spikelet		aldose 1-epimerase, putative, expressed
LOC_Os01g42900	ABA+BA Vs ABA	4D	Inferior spikelet		ABC-2 type transporter domain containing protein, expressed
LOC_Os11g33190	ABA+BA Vs ABA	4D	Inferior spikelet		OsFBX422 - F-box domain containing protein, expressed
LOC_Os06g15480	ABA+BA Vs ABA	4D	Inferior spikelet		transcription factor, putative, expressed
LOC_Os04g51030	ABA+BA Vs ABA	4D	Inferior spikelet		wall-associated kinase 1, putative, expressed
LOC_Os08g39830	ABA+BA Vs ABA	4D	Inferior spikelet		ethylene-insensitive 3, putative, expressed
LOC_Os04g54280	ABA+BA Vs ABA	4D	Inferior spikelet		retrotransposon protein, putative, Ty1-copia subclass, expressed
LOC_Os10g19960	ABA+BA Vs ABA	4D	Inferior spikelet		beta-galactosidase, putative, expressed
LOC_Os04g49980	ABA+BA Vs ABA	4D	Inferior spikelet		late embryogenesis abundant group 1, putative, expressed
LOC_Os03g22170	ABA+BA Vs ABA	4D	Inferior spikelet		AP2 domain containing protein, expressed
LOC_Os02g48730	ABA+BA Vs ABA	4D	Inferior spikelet		rho GDP-dissociation inhibitor 1, putative, expressed
LOC_Os01g57470	ABA+BA Vs ABA	4D	Inferior spikelet		EF hand family protein, putative, expressed
LOC_Os03g07940	ABA+BA Vs ABA	4D	Inferior spikelet		AP2 domain containing protein, expressed
LOC_Os02g52590	ABA+BA Vs ABA	4D	Inferior spikelet		xyloglucan fucosyltransferase, putative, expressed
LOC_Os04g51290	ABA+BA Vs ABA	4D	Inferior spikelet		expressed protein
LOC_Os11g24070	ABA+BA Vs ABA	4D	Inferior spikelet		LTPL10 - Protease inhibitor/seed storage/LTP family protein precursor, expressed
LOC_Os02g46290	ABA+BA Vs ABA	4D	Inferior spikelet		invertase/pectin methylesterase inhibitor family protein, putative, expressed
LOC_Os01g63240	ABA+BA Vs ABA	4D	Inferior spikelet		reticulon domain containing protein, putative, expressed
LOC_Os05g06560	ABA+BA Vs ABA	4D	Inferior spikelet		expressed protein
LOC_Os03g09970	ABA+BA Vs ABA	4D	Inferior spikelet		sulfate transporter, putative, expressed
LOC_Os05g37060	ABA+BA Vs ABA	4D	Inferior spikelet		MYB family transcription factor, putative, expressed
LOC_Os04g47300	ABA+BA Vs ABA	4D	Inferior spikelet		CAMK_CAMK_like.26 - CAMK includes calcium/calmodulin depedent protein kinases, expressed
LOC_Os02g38000	ABA+BA Vs ABA	4D	Inferior spikelet		retrotransposon protein, putative, unclassified, expressed
LOC_Os03g52080	ABA+BA Vs ABA	4D	Inferior spikelet		OsSCP21 - Putative Serine Carboxypeptidase homologue, expressed
LOC_Os08g40930	ABA+BA Vs ABA	4D	Inferior spikelet		Alpha amylase, catalytic domain containing protein, expressed
LOC_Os03g02180	ABA+BA Vs ABA	4D	Inferior spikelet		cytochrome P450, putative, expressed
LOC_Os05g07720	ABA+BA Vs ABA	4D	Inferior spikelet		alliin lyase precursor, putative, expressed
LOC_Os03g08940	ABA+BA Vs ABA	4D	Inferior spikelet		expressed protein
LOC_Os04g35010	ABA+BA Vs ABA	4D	Inferior spikelet		helix-loop-helix DNA-binding domain containing protein, expressed
LOC_Os05g18604	ABA+BA Vs ABA	4D	Inferior spikelet		OsSCP28 - Putative Serine Carboxypeptidase homologue, expressed
LOC_Os11g42170	ABA+BA Vs ABA	4D	Inferior spikelet		expressed protein
LOC_Os01g31450	ABA+BA Vs ABA	4D	Inferior spikelet		retrotransposon protein, putative, unclassified, expressed
LOC_Os10g17650	ABA+BA Vs ABA	4D	Inferior spikelet		Os10bglu34 - beta-glucosidase homologue, similar to Os3bglu6, expressed
LOC_Os01g41720	ABA+BA Vs ABA	4D	Inferior spikelet		expressed protein
LOC_Os01g63810	ABA+BA Vs ABA	4D	Inferior spikelet		starch binding domain containing protein, putative, expressed
LOC_Os01g49240	ABA+BA Vs ABA	4D	Inferior spikelet		limonoid UDP-glucosyltransferase, putative, expressed
LOC_Os06g30370	ABA+BA Vs ABA	4D	Inferior spikelet		osMFT1 MFT-Like1 homologous to Mother of FT and TFL1 gene; contains Pfam profile PF01161: Phosphatidylethanolamine-binding protein, expressed
LOC_Os05g15490	ABA+BA Vs ABA	4D	Inferior spikelet		retrotransposon protein, putative, Ty3-gypsy subclass, expressed
LOC_Os12g04150	ABA+BA Vs ABA	4D	Inferior spikelet		alpha/beta hydrolase fold, putative, expressed
LOC_Os02g32660	ABA+BA Vs ABA	4D	Inferior spikelet		1,4-alpha-glucan-branching enzyme, chloroplast precursor, putative, expressed
LOC_Os10g30150	ABA+BA Vs ABA	4D	Inferior spikelet		universal stress protein domain containing protein, putative, expressed
LOC_Os01g60360	ABA+BA Vs ABA	4D	Inferior spikelet		ubiquitin-conjugating enzyme, putative, expressed
LOC_Os03g61860	ABA+BA Vs ABA	4D	Inferior spikelet		expressed protein
LOC_Os03g19270	ABA+BA Vs ABA	4D	Inferior spikelet		universal stress protein domain containing protein, putative, expressed
LOC_Os10g28810	ABA+BA Vs ABA	4D	Inferior spikelet		MBTB37 - Bric-a-Brac, Tramtrack, Broad Complex BTB domain with Meprin and TRAF Homology MATH domain, expressed
LOC_Os05g46760	ABA+BA Vs ABA	4D	Inferior spikelet		STE_MEKK_ste11_MAP3K.19 - STE kinases include homologs to sterile 7, sterile 11 and sterile 20 from yeast, expressed
LOC_Os07g49000	ABA+BA Vs ABA	4D	Inferior spikelet		DNAJ heat shock N-terminal domain-containing protein, putative, expressed
LOC_Os03g58890	ABA+BA Vs ABA	4D	Inferior spikelet		oxidoreductase, putative, expressed
LOC_Os03g09070	ABA+BA Vs ABA	4D	Inferior spikelet		leucine rich repeat domain containing protein, putative, expressed
LOC_Os02g14180	ABA+BA Vs ABA	4D	Inferior spikelet		peroxidase precursor, putative, expressed
LOC_Os11g39010	ABA+BA Vs ABA	4D	Inferior spikelet		expressed protein
LOC_Os06g46570	ABA+BA Vs ABA	4D	Inferior spikelet		galactosyltransferase, putative, expressed
LOC_Os01g31370	ABA+BA Vs ABA	4D	Inferior spikelet		glycosyltransferase, putative, expressed
LOC_Os01g54670	ABA+BA Vs ABA	4D	Inferior spikelet		coiled-coil domain-containing protein 25, putative, expressed
LOC_Os11g07880	ABA+BA Vs ABA	4D	Inferior spikelet		expressed protein
LOC_Os08g08960	ABA+BA Vs ABA	4D	Inferior spikelet		Cupin domain containing protein, expressed
LOC_Os01g54270	ABA+BA Vs ABA	4D	Inferior spikelet		transposon protein, putative, unclassified, expressed
LOC_Os12g43510	ABA+BA Vs ABA	4D	Inferior spikelet		expressed protein
LOC_Os06g49340	ABA+BA Vs ABA	4D	Inferior spikelet		OsFBDUF35 - F-box and DUF domain containing protein, expressed
LOC_Os06g46970	ABA+BA Vs ABA	4D	Inferior spikelet		wound induced protein, putative, expressed
LOC_Os05g47960	ABA+BA Vs ABA	4D	Inferior spikelet		expressed protein
LOC_Os01g54700	ABA+BA Vs ABA	4D	Inferior spikelet		retrotransposon protein, putative, unclassified, expressed
LOC_Os01g54810	ABA+BA Vs ABA	4D	Inferior spikelet		lipase, putative, expressed
LOC_Os05g49170	ABA+BA Vs ABA	4D	Inferior spikelet		cold acclimation protein WCOR413, putative, expressed
LOC_Os03g10640	ABA+BA Vs ABA	4D	Inferior spikelet		calcium-transporting ATPase, plasma membrane-type, putative, expressed
LOC_Os04g31720	ABA+BA Vs ABA	4D	Inferior spikelet		expressed protein
LOC_Os02g45570	ABA+BA Vs ABA	4D	Inferior spikelet		growth regulating factor protein, putative, expressed
LOC_Os10g07998	ABA+BA Vs ABA	4D	Inferior spikelet		nodulin, putative, expressed
LOC_Os02g47370	ABA+BA Vs ABA	4D	Inferior spikelet		transcription factor TF2, putative, expressed
LOC_Os02g19970	ABA+BA Vs ABA	4D	Inferior spikelet		aminotransferase, classes I and II, domain containing protein, expressed
LOC_Os10g23050	ABA+BA Vs ABA	4D	Inferior spikelet		helix-loop-helix DNA-binding protein, putative, expressed
LOC_Os03g03810	ABA+BA Vs ABA	4D	Inferior spikelet		DEF8 - Defensin and Defensin-like DEFL family, expressed
LOC_Os01g70525	ABA+BA Vs ABA	4D	Inferior spikelet		tropinone reductase, putative, expressed
LOC_Os04g46630	ABA+BA Vs ABA	4D	Inferior spikelet		expansin precursor, putative, expressed
LOC_Os06g40520	ABA+BA Vs ABA	4D	Inferior spikelet		TNP1, putative, expressed
LOC_Os08g38850	ABA+BA Vs ABA	4D	Inferior spikelet		phosphatidylinositol transfer, putative, expressed
LOC_Os10g17930	ABA+BA Vs ABA	4D	Inferior spikelet		OsFBX381 - F-box domain containing protein, expressed
LOC_Os12g34300	ABA+BA Vs ABA	4D	Inferior spikelet		OsFBX454 - F-box domain containing protein, expressed
LOC_Os01g44220	ABA+BA Vs ABA	4D	Inferior spikelet		glucose-1-phosphate adenylyltransferase large subunit, chloroplast precursor, putative, expressed
LOC_Os05g48840	ABA+BA Vs ABA	4D	Inferior spikelet		expressed protein
LOC_Os05g02060	ABA+BA Vs ABA	4D	Inferior spikelet		mitochondrial import inner membrane translocase subunit Tim17, putative, expressed
LOC_Os01g48430	ABA+BA Vs ABA	4D	Inferior spikelet		expressed protein
LOC_Os02g26720	ABA+BA Vs ABA	4D	Inferior spikelet		Inositol 1, 3, 4-trisphosphate 5/6-kinase, putative, expressed
LOC_Os10g04050	ABA+BA Vs ABA	4D	Inferior spikelet		transposon protein, putative, CACTA, En/Spm sub-class, expressed
LOC_Os04g47400	ABA+BA Vs ABA	4D	Inferior spikelet		monocopper oxidase, putative, expressed
LOC_Os06g34830	ABA+BA Vs ABA	4D	Inferior spikelet		amino acid permease family protein, putative, expressed
LOC_Os07g38570	ABA+BA Vs ABA	4D	Inferior spikelet		expressed protein
LOC_Os01g27630	ABA+BA Vs ABA	4D	Inferior spikelet		glutathione S-transferase, putative, expressed
LOC_Os05g36140	ABA+BA Vs ABA	4D	Inferior spikelet		expressed protein
LOC_Os09g25060	ABA+BA Vs ABA	4D	Inferior spikelet		WRKY76, expressed
LOC_Os12g41690	ABA+BA Vs ABA	4D	Inferior spikelet		membrane associated DUF588 domain containing protein, putative, expressed
LOC_Os10g02100	ABA+BA Vs ABA	4D	Inferior spikelet		peptide transporter PTR2, putative, expressed
LOC_Os02g36924	ABA+BA Vs ABA	4D	Inferior spikelet		OsMADS27 - MADS-box family gene with MIKCc type-box, expressed
LOC_Os07g11150	ABA+BA Vs ABA	4D	Inferior spikelet		expressed protein
LOC_Os07g09630	ABA+BA Vs ABA	4D	Inferior spikelet		oxidoreductase, putative, expressed
LOC_Os08g01530	ABA+BA Vs ABA	4D	Inferior spikelet		expressed protein
LOC_Os04g55250	ABA+BA Vs ABA	4D	Inferior spikelet		expressed protein
LOC_Os09g27750	ABA+BA Vs ABA	4D	Inferior spikelet		1-aminocyclopropane-1-carboxylate oxidase 1, putative, expressed
LOC_Os10g39000	ABA+BA Vs ABA	4D	Inferior spikelet		expressed protein
LOC_Os07g39860	ABA+BA Vs ABA	4D	Inferior spikelet		expressed protein
LOC_Os06g46910	ABA+BA Vs ABA	4D	Inferior spikelet		ZOS6-07 - C2H2 zinc finger protein, expressed
LOC_Os03g12110	ABA+BA Vs ABA	4D	Inferior spikelet		homocysteine S-methyltransferase protein, putative, expressed
LOC_Os07g40290	ABA+BA Vs ABA	4D	Inferior spikelet		OsGH3.8 - Probable indole-3-acetic acid-amido synthetase, expressed
LOC_Os03g12230	ABA+BA Vs ABA	4D	Inferior spikelet		caleosin related protein, putative, expressed
LOC_Os11g25700	ABA+BA Vs ABA	4D	Inferior spikelet		tropinone reductase, putative, expressed
LOC_Os10g32980	ABA+BA Vs ABA	4D	Inferior spikelet		CESA7 - cellulose synthase, expressed
LOC_Os02g28660	ABA+BA Vs ABA	4D	Inferior spikelet		expressed protein
LOC_Os10g18510	ABA+BA Vs ABA	4D	Inferior spikelet		UDP-glucoronosyl and UDP-glucosyl transferase domain containing protein, expressed
LOC_Os04g08470	ABA+BA Vs ABA	4D	Inferior spikelet		OsFBX116 - F-box domain containing protein, expressed
LOC_Os03g51990	ABA+BA Vs ABA	4D	Inferior spikelet		ACT domain containing protein, expressed
LOC_Os01g51230	ABA+BA Vs ABA	4D	Inferior spikelet		IQ calmodulin-binding motif domain containing protein, expressed
LOC_Os01g52830	ABA+BA Vs ABA	4D	Inferior spikelet		DUF1264 domain containing protein, putative, expressed
LOC_Os09g14550	ABA+BA Vs ABA	4D	Inferior spikelet		RNA recognition motif containing protein, putative, expressed
LOC_Os02g46970	ABA+BA Vs ABA	4D	Inferior spikelet		AMP-binding domain containing protein, expressed
LOC_Os03g12510	ABA+BA Vs ABA	4D	Inferior spikelet		non-symbiotic hemoglobin 2, putative, expressed
LOC_Os11g05170	ABA+BA Vs ABA	4D	Inferior spikelet		expressed protein
LOC_Os04g04330	ABA+BA Vs ABA	4D	Inferior spikelet		receptor-like protein kinase 2 precursor, putative, expressed
LOC_Os12g16490	ABA+BA Vs ABA	4D	Inferior spikelet		transposon protein, putative, unclassified, expressed
LOC_Os07g23450	ABA+BA Vs ABA	4D	Inferior spikelet		ZOS7-04 - C2H2 zinc finger protein, expressed
LOC_Os05g05290	ABA+BA Vs ABA	4D	Inferior spikelet		expressed protein
LOC_Os01g70310	ABA+BA Vs ABA	4D	Inferior spikelet		inducer of CBF expression 2, putative, expressed
LOC_Os12g27930	ABA+BA Vs ABA	4D	Inferior spikelet		expressed protein
LOC_Os03g16410	ABA+BA Vs ABA	4D	Inferior spikelet		expressed protein
LOC_Os04g27800	ABA+BA Vs ABA	4D	Inferior spikelet		expressed protein
LOC_Os09g15780	ABA+BA Vs ABA	4D	Inferior spikelet		expressed protein
LOC_Os03g02300	ABA+BA Vs ABA	4D	Inferior spikelet		expressed protein
LOC_Os02g09260	ABA+BA Vs ABA	4D	Inferior spikelet		cytochrome P450 71A1, putative, expressed
LOC_Os12g35610	ABA+BA Vs ABA	4D	Inferior spikelet		respiratory burst oxidase, putative, expressed
LOC_Os05g40790	ABA+BA Vs ABA	4D	Inferior spikelet		CCR4-NOT transcription factor, putative, expressed
LOC_Os03g21870	ABA+BA Vs ABA	4D	Inferior spikelet		DUF623 domain containing protein, expressed
LOC_Os09g24140	ABA+BA Vs ABA	4D	Inferior spikelet		pollen allergen Cyn d 23, putative, expressed
LOC_Os03g13110	ABA+BA Vs ABA	4D	Inferior spikelet		transposon protein, putative, Mariner sub-class, expressed
LOC_Os11g32100	ABA+BA Vs ABA	4D	Inferior spikelet		inducer of CBF expression 1, putative, expressed
LOC_Os11g14160	ABA+BA Vs ABA	4D	Inferior spikelet		transposon protein, putative, Pong sub-class, expressed
LOC_Os12g03110	ABA+BA Vs ABA	4D	Inferior spikelet		ZF-HD protein dimerisation region containing protein, expressed
LOC_Os02g30610	ABA+BA Vs ABA	4D	Inferior spikelet		expressed protein
LOC_Os01g35590	ABA+BA Vs ABA	4D	Inferior spikelet		expressed protein
LOC_Os07g27390	ABA+BA Vs ABA	4D	Inferior spikelet		retrotransposon protein, putative, unclassified, expressed
LOC_Os02g30470	ABA+BA Vs ABA	4D	Inferior spikelet		expressed protein
LOC_Os01g04660	ABA+BA Vs ABA	4D	Inferior spikelet		lipid phosphatase protein, putative, expressed
LOC_Os01g02010	ABA+BA Vs ABA	4D	Inferior spikelet		expressed protein
LOC_Os03g50410	ABA+BA Vs ABA	4D	Inferior spikelet		lipase family protein, expressed
LOC_Os01g63380	ABA+BA Vs ABA	4D	Inferior spikelet		transposon protein, putative, unclassified, expressed
LOC_Os01g42960	ABA+BA Vs ABA	4D	Inferior spikelet		TTL1, putative, expressed
LOC_Os04g53606	ABA+BA Vs ABA	4D	Inferior spikelet		expressed protein
LOC_Os06g50410	ABA+BA Vs ABA	4D	Inferior spikelet		DUF677 domain containing protein, putative, expressed
LOC_Os09g38340	ABA+BA Vs ABA	4D	Inferior spikelet		ZOS9-17 - C2H2 zinc finger protein, expressed
LOC_Os12g27830	ABA+BA Vs ABA	4D	Inferior spikelet		dehydrogenase/reductase, putative, expressed
LOC_Os01g10520	ABA+BA Vs ABA	4D	Inferior spikelet		expressed protein
LOC_Os06g47620	ABA+BA Vs ABA	4D	Inferior spikelet		peptidase, putative, expressed
LOC_Os07g44850	ABA+BA Vs ABA	4D	Inferior spikelet		gibberellin receptor GID1L2, putative, expressed
LOC_Os01g07530	ABA+BA Vs ABA	4D	Inferior spikelet		uncharacterized glycosyltransferase, putative, expressed
LOC_Os07g37100	ABA+BA Vs ABA	4D	Inferior spikelet		nucleoside transporter, putative, expressed
LOC_Os03g07170	ABA+BA Vs ABA	4D	Inferior spikelet		lactose permease-related, putative, expressed
LOC_Os03g52860	ABA+BA Vs ABA	4D	Inferior spikelet		lipoxygenase, putative, expressed
LOC_Os01g27449	ABA+BA Vs ABA	4D	Inferior spikelet		expressed protein
LOC_Os01g65670	ABA+BA Vs ABA	4D	Inferior spikelet		amino acid transporter, putative, expressed
LOC_Os03g07180	ABA+BA Vs ABA	4D	Inferior spikelet		embryonic protein DC-8, putative, expressed
LOC_Os11g07911	ABA+BA Vs ABA	4D	Inferior spikelet		expressed protein
LOC_Os04g55710	ABA+BA Vs ABA	4D	Inferior spikelet		transposon protein, putative, unclassified, expressed
LOC_Os04g45520	ABA+BA Vs ABA	4D	Inferior spikelet		integral membrane protein, putative, expressed
LOC_Os01g43580	ABA+BA Vs ABA	4D	Inferior spikelet		kinesin motor domain containing protein, putative, expressed
LOC_Os02g46690	ABA+BA Vs ABA	4D	Inferior spikelet		OsFBD8 - F-box and FBD domain containing protein, expressed
LOC_Os03g20430	ABA+BA Vs ABA	4D	Inferior spikelet		histone-lysine N-methyltransferase, H3 lysine-9 specific SUVH8, putative, expressed
LOC_Os08g42350	ABA+BA Vs ABA	4D	Inferior spikelet		nodulin MtN3 family protein, putative, expressed
LOC_Os01g51470	ABA+BA Vs ABA	4D	Inferior spikelet		expressed protein
LOC_Os09g34230	ABA+BA Vs ABA	4D	Inferior spikelet		UDP-glucoronosyl/UDP-glucosyl transferase, putative, expressed
LOC_Os05g02840	ABA+BA Vs ABA	4D	Inferior spikelet		hypothetical protein
LOC_Os01g41350	ABA+BA Vs ABA	4D	Inferior spikelet		expressed protein
LOC_Os07g43604	ABA+BA Vs ABA	4D	Inferior spikelet		expressed protein
LOC_Os02g36600	ABA+BA Vs ABA	4D	Inferior spikelet		aldose 1-epimerase, putative, expressed
LOC_Os08g40350	ABA+BA Vs ABA	4D	Inferior spikelet		expressed protein
LOC_Os08g23580	ABA+BA Vs ABA	4D	Inferior spikelet		transposon protein, putative, CACTA, En/Spm sub-class, expressed
LOC_Os03g22470	ABA+BA Vs ABA	4D	Inferior spikelet		desiccation-related protein PCC13-62 precursor, putative, expressed
LOC_Os01g20780	ABA+BA Vs ABA	4D	Inferior spikelet		anther-specific protein SF18 precursor, putative, expressed
LOC_Os01g11480	ABA+BA Vs ABA	4D	Inferior spikelet		zinc finger, C3HC4 type domain containing protein, expressed
LOC_Os12g33220	ABA+BA Vs ABA	4D	Inferior spikelet		F-box/LRR-repeat protein 14, putative, expressed
LOC_Os02g49140	ABA+BA Vs ABA	4D	Inferior spikelet		glycosyltransferase, putative, expressed
LOC_Os05g33554	ABA+BA Vs ABA	4D	Inferior spikelet		methyl-binding domain protein MBD, putative, expressed
LOC_Os12g41140	ABA+BA Vs ABA	4D	Inferior spikelet		expressed protein
LOC_Os06g44310	ABA+BA Vs ABA	4D	Inferior spikelet		tetraspanin family protein, putative, expressed
LOC_Os05g28320	ABA+BA Vs ABA	4D	Inferior spikelet		myb-like DNA-binding domain containing protein, putative, expressed
LOC_Os03g60760	ABA+BA Vs ABA	4D	Inferior spikelet		expressed protein
LOC_Os07g10440	ABA+BA Vs ABA	4D	Inferior spikelet		expressed protein
LOC_Os06g04540	ABA+BA Vs ABA	4D	Inferior spikelet		DNA binding protein, putative, expressed
LOC_Os07g19540	ABA+BA Vs ABA	4D	Inferior spikelet		expressed protein
LOC_Os08g06210	ABA+BA Vs ABA	4D	Inferior spikelet		expressed protein
LOC_Os01g61370	ABA+BA Vs ABA	4D	Inferior spikelet		expressed protein
LOC_Os01g32770	ABA+BA Vs ABA	4D	Inferior spikelet		DUF260 domain containing protein, putative, expressed
LOC_Os12g38460	ABA+BA Vs ABA	4D	Inferior spikelet		RNA recognition motif family protein, expressed
LOC_Os12g36000	ABA+BA Vs ABA	4D	Inferior spikelet		expressed protein
LOC_Os09g37949	ABA+BA Vs ABA	4D	Inferior spikelet		serine/threonine-protein kinase SRPK1, putative, expressed
LOC_Os12g05210	ABA+BA Vs ABA	4D	Inferior spikelet		expressed protein
LOC_Os04g24390	ABA+BA Vs ABA	4D	Inferior spikelet		retrotransposon protein, putative, unclassified, expressed
LOC_Os03g25440	ABA+BA Vs ABA	4D	Inferior spikelet		expressed protein
LOC_Os09g28660	ABA+BA Vs ABA	4D	Inferior spikelet		gibberellin receptor GID1L2, putative, expressed
LOC_Os06g41800	ABA+BA Vs ABA	4D	Inferior spikelet		dihydroflavonol-4-reductase, putative, expressed
LOC_Os10g25850	ABA+BA Vs ABA	4D	Inferior spikelet		nuclear transcription factor Y subunit, putative, expressed
LOC_Os02g48060	ABA+BA Vs ABA	4D	Inferior spikelet		helix-loop-helix DNA-binding domain containing protein, expressed
LOC_Os01g43340	ABA+BA Vs ABA	4D	Inferior spikelet		retrotransposon protein, putative, unclassified, expressed
LOC_Os11g34390	ABA+BA Vs ABA	4D	Inferior spikelet		glycosyltransferase, putative, expressed
LOC_Os07g42490	ABA+BA Vs ABA	4D	Inferior spikelet		sucrose synthase, putative, expressed
LOC_Os07g12630	ABA+BA Vs ABA	4D	Inferior spikelet		transcription elongation factor protein, putative, expressed
LOC_Os03g55090	ABA+BA Vs ABA	4D	Inferior spikelet		alpha-glucan phosphorylast isozyme, putative, expressed
LOC_Os06g11510	ABA+BA Vs ABA	4D	Inferior spikelet		expressed protein
LOC_Os07g42970	ABA+BA Vs ABA	4D	Inferior spikelet		UDP-glucoronosyl and UDP-glucosyl transferase domain containing protein, expressed
LOC_Os01g41660	ABA+BA Vs ABA	4D	Inferior spikelet		phosphoethanolamine/phosphocholine phosphatase, putative, expressed
LOC_Os04g36750	ABA+BA Vs ABA	4D	Inferior spikelet		hsp20/alpha crystallin family protein, putative, expressed
LOC_Os07g44290	ABA+BA Vs ABA	4D	Inferior spikelet		CAMK_KIN1/SNF1/Nim1_like.29 - CAMK includes calcium/calmodulin depedent protein kinases, expressed
LOC_Os01g66720	ABA+BA Vs ABA	4D	Inferior spikelet		NADP-dependent oxidoreductase, putative, expressed
LOC_Os06g26010	ABA+BA Vs ABA	4D	Inferior spikelet		retrotransposon protein, putative, Ty3-gypsy subclass
LOC_Os04g40490	ABA+BA Vs ABA	4D	Inferior spikelet		glycosyl hydrolase family 5 protein, putative, expressed
LOC_Os08g25734	ABA+BA Vs ABA	4D	Inferior spikelet		glucose-1-phosphate adenylyltransferase large subunit, chloroplast precursor, putative, expressed
LOC_Os07g34260	ABA+BA Vs ABA	4D	Inferior spikelet		chalcone and stilbene synthases, putative, expressed
LOC_Os02g46560	ABA+BA Vs ABA	4D	Inferior spikelet		helix-loop-helix DNA-binding protein, putative, expressed
LOC_Os06g05020	ABA+BA Vs ABA	4D	Inferior spikelet		early nodulin 93 ENOD93 protein, putative, expressed
LOC_Os09g30260	ABA+BA Vs ABA	4D	Inferior spikelet		expressed protein
LOC_Os07g44020	ABA+BA Vs ABA	4D	Inferior spikelet		SNARE associated Golgi protein, putative, expressed
LOC_Os08g01370	ABA+BA Vs ABA	4D	Inferior spikelet		expressed protein
LOC_Os09g25490	ABA+BA Vs ABA	4D	Inferior spikelet		CESA9 - cellulose synthase, expressed
LOC_Os01g36850	ABA+BA Vs ABA	4D	Inferior spikelet		transposon protein, putative, Pong sub-class, expressed
LOC_Os02g44920	ABA+BA Vs ABA	4D	Inferior spikelet		protein kinase domain containing protein, expressed
LOC_Os05g50770	ABA+BA Vs ABA	4D	Inferior spikelet		C4-dicarboxylate transporter/malic acid transport protein, expressed
LOC_Os07g05290	ABA+BA Vs ABA	4D	Inferior spikelet		expressed protein
LOC_Os03g05530	ABA+BA Vs ABA	4D	Inferior spikelet		nodulin, putative, expressed
LOC_Os03g03660	ABA+BA Vs ABA	4D	Inferior spikelet		CAMK_CAMK_like.17 - CAMK includes calcium/calmodulin depedent protein kinases, expressed
LOC_Os05g28040	ABA+BA Vs ABA	4D	Inferior spikelet		DUF640 domain containing protein, putative, expressed
LOC_Os07g43160	ABA+BA Vs ABA	4D	Inferior spikelet		uncharacterized glycosyl hydrolase Rv2006/MT2062, putative, expressed
LOC_Os03g48750	ABA+BA Vs ABA	4D	Inferior spikelet		Cupin domain containing protein, expressed
LOC_Os04g44250	ABA+BA Vs ABA	4D	Inferior spikelet		cytokinin-O-glucosyltransferase 3, putative, expressed
LOC_Os06g13760	ABA+BA Vs ABA	4D	Inferior spikelet		glycosyl transferase 8 domain containing protein, putative, expressed
LOC_Os01g17050	ABA+BA Vs ABA	4D	Inferior spikelet		VQ domain containing protein, putative, expressed
LOC_Os03g57990	ABA+BA Vs ABA	4D	Inferior spikelet		LTPL74 - Protease inhibitor/seed storage/LTP family protein precursor, expressed
LOC_Os11g03420	ABA+BA Vs ABA	4D	Inferior spikelet		ZF-HD protein dimerisation region containing protein, expressed
LOC_Os01g54620	ABA+BA Vs ABA	4D	Inferior spikelet		CESA4 - cellulose synthase, expressed
LOC_Os06g39875	ABA+BA Vs ABA	4D	Inferior spikelet		ras-related protein, putative, expressed
LOC_Os03g48060	ABA+BA Vs ABA	4D	Inferior spikelet		class I glutamine amidotransferase, putative, expressed
LOC_Os03g04890	ABA+BA Vs ABA	4D	Inferior spikelet		zinc finger family protein, putative, expressed
LOC_Os07g20630	ABA+BA Vs ABA	4D	Inferior spikelet		retrotransposon protein, putative, unclassified, expressed
LOC_Os01g49030	ABA+BA Vs ABA	4D	Inferior spikelet		expressed protein
LOC_Os02g33240	ABA+BA Vs ABA	4D	Inferior spikelet		OsFBX51 - F-box domain containing protein, expressed
LOC_Os02g04130	ABA+BA Vs ABA	4D	Inferior spikelet		DUF1645 domain containing protein, putative, expressed
LOC_Os05g41840	ABA+BA Vs ABA	4D	Inferior spikelet		expressed protein
LOC_Os03g31750	ABA+BA Vs ABA	4D	Inferior spikelet		pyruvate, phosphate dikinase, chloroplast precursor, putative, expressed
LOC_Os04g19114	ABA+BA Vs ABA	4D	Inferior spikelet		retrotransposon protein, putative, Ty3-gypsy subclass, expressed
LOC_Os01g53550	ABA+BA Vs ABA	4D	Inferior spikelet		expressed protein
LOC_Os04g47330	ABA+BA Vs ABA	4D	Inferior spikelet		rho-GTPase-activating protein-related, putative, expressed
LOC_Os06g03540	ABA+BA Vs ABA	4D	Inferior spikelet		oligopeptide transporter, putative, expressed
LOC_Os01g46950	ABA+BA Vs ABA	4D	Inferior spikelet		aldose 1-epimerase, putative, expressed
LOC_Os05g45450	ABA+BA Vs ABA	4D	Inferior spikelet		DUF584 domain containing protein, putative, expressed
LOC_Os04g44370	ABA+BA Vs ABA	4D	Inferior spikelet		retrotransposon protein, putative, unclassified, expressed
LOC_Os08g03470	ABA+BA Vs ABA	4D	Inferior spikelet		MBTB15 - Bric-a-Brac, Tramtrack, Broad Complex BTB domain with Meprin and TRAF Homology MATH domain, expressed
LOC_Os04g52890	ABA+BA Vs ABA	4D	Inferior spikelet		ATBAG1, putative, expressed
LOC_Os09g28130	ABA+BA Vs ABA	4D	Inferior spikelet		carbonic anhydrase family protein, putative, expressed
LOC_Os03g59350	ABA+BA Vs ABA	4D	Inferior spikelet		anthocyanin 3-O-beta-glucosyltransferase, putative, expressed
LOC_Os11g04720	ABA+BA Vs ABA	4D	Inferior spikelet		OsRR10 type-A response regulator, expressed
LOC_Os07g22000	ABA+BA Vs ABA	4D	Inferior spikelet		retrotransposon protein, putative, unclassified, expressed
LOC_Os07g30860	ABA+BA Vs ABA	4D	Inferior spikelet		expressed protein
LOC_Os06g11730	ABA+BA Vs ABA	4D	Inferior spikelet		RNA recognition motif containing protein, putative, expressed
LOC_Os03g40930	ABA+BA Vs ABA	4D	Inferior spikelet		expressed protein
LOC_Os03g53350	ABA+BA Vs ABA	4D	Inferior spikelet		anthocyanin 3-O-beta-glucosyltransferase, putative, expressed
LOC_Os07g47120	ABA+BA Vs ABA	4D	Inferior spikelet		beta-amylase, putative, expressed
LOC_Os03g18250	ABA+BA Vs ABA	4D	Inferior spikelet		expressed protein
LOC_Os04g42770	ABA+BA Vs ABA	4D	Inferior spikelet		expressed protein
LOC_Os01g71420	ABA+BA Vs ABA	4D	Inferior spikelet		Ser/Thr protein phosphatase family protein, putative, expressed
LOC_Os06g46950	ABA+BA Vs ABA	4D	Inferior spikelet		EF hand family protein, putative, expressed
LOC_Os02g19450	ABA+BA Vs ABA	4D	Inferior spikelet		ATPase, AAA family protein, expressed
LOC_Os01g11920	ABA+BA Vs ABA	4D	Inferior spikelet		retrotransposon protein, putative, unclassified, expressed
LOC_Os04g09720	ABA+BA Vs ABA	4D	Inferior spikelet		OsSCP22 - Putative Serine Carboxypeptidase homologue, expressed
LOC_Os05g01210	ABA+BA Vs ABA	4D	Inferior spikelet		expressed protein
LOC_Os05g01230	ABA+BA Vs ABA	4D	Inferior spikelet		zinc finger, C3HC4 type domain containing protein, expressed
LOC_Os08g39270	ABA+BA Vs ABA	4D	Inferior spikelet		fasciclin domain containing protein, expressed
LOC_Os02g40100	ABA+BA Vs ABA	4D	Inferior spikelet		plant protein of unknown function DUF869 domain containing protein, expressed
LOC_Os03g55420	ABA+BA Vs ABA	4D	Inferior spikelet		peroxidase precursor, putative, expressed
LOC_Os04g33640	ABA+BA Vs ABA	4D	Inferior spikelet		glycosyl hydrolases family 17, putative, expressed
LOC_Os10g17790	ABA+BA Vs ABA	4D	Inferior spikelet		remorin C-terminal domain containing protein, putative, expressed
LOC_Os06g40500	ABA+BA Vs ABA	4D	Inferior spikelet		expressed protein
LOC_Os04g58310	ABA+BA Vs ABA	4D	Inferior spikelet		CBS domain-containing protein, putative, expressed
LOC_Os03g25350	ABA+BA Vs ABA	4D	Inferior spikelet		LTPL36 - Protease inhibitor/seed storage/LTP family protein precursor, expressed
LOC_Os03g58600	ABA+BA Vs ABA	4D	Inferior spikelet		PAZ domain containing protein, putative, expressed
LOC_Os08g41750	ABA+BA Vs ABA	4D	Inferior spikelet		OsFBX303 - F-box domain containing protein, expressed
LOC_Os12g22680	ABA+BA Vs ABA	4D	Inferior spikelet		histone H3, putative, expressed
LOC_Os09g26660	ABA+BA Vs ABA	4D	Inferior spikelet		ferric reductase, putative, expressed
LOC_Os03g58400	ABA+BA Vs ABA	4D	Inferior spikelet		C-5 cytosine-specific DNA methylase, putative, expressed
LOC_Os04g38220	ABA+BA Vs ABA	4D	Inferior spikelet		transporter family protein, putative, expressed
LOC_Os09g30250	ABA+BA Vs ABA	4D	Inferior spikelet		OsSub58 - Putative Subtilisin homologue, expressed
LOC_Os04g54220	ABA+BA Vs ABA	4D	Inferior spikelet		expressed protein
LOC_Os04g32070	ABA+BA Vs ABA	4D	Inferior spikelet		dehydrogenase/reductase, putative, expressed
LOC_Os12g03790	ABA+BA Vs ABA	4D	Inferior spikelet		rhamnogalacturonate lyase, putative, expressed
LOC_Os01g03080	ABA+BA Vs ABA	4D	Inferior spikelet		expressed protein
LOC_Os01g09670	ABA+BA Vs ABA	4D	Inferior spikelet		pollen-specific protein SF21, putative, expressed
LOC_Os08g22320	ABA+BA Vs ABA	4D	Inferior spikelet		retrotransposon protein, putative, unclassified, expressed
LOC_Os03g51610	ABA+BA Vs ABA	4D	Inferior spikelet		Inositol 1, 3, 4-trisphosphate 5/6-kinase, putative, expressed
LOC_Os04g45060	ABA+BA Vs ABA	4D	Inferior spikelet		MYB family transcription factor, putative, expressed
LOC_Os05g46750	ABA+BA Vs ABA	4D	Inferior spikelet		STE_MEKK_ste11_MAP3K.18 - STE kinases include homologs to sterile 7, sterile 11 and sterile 20 from yeast, expressed
LOC_Os10g05690	ABA+BA Vs ABA	4D	Inferior spikelet		transmembrane amino acid transporter protein, putative, expressed
LOC_Os04g17660	ABA+BA Vs ABA	4D	Inferior spikelet		rhodanese-like domain containing protein, putative, expressed
LOC_Os08g32350	ABA+BA Vs ABA	4D	Inferior spikelet		expressed protein
LOC_Os01g55500	ABA+BA Vs ABA	4D	Inferior spikelet		nucleobase-ascorbate transporter, putative, expressed
LOC_Os06g43620	ABA+BA Vs ABA	4D	Inferior spikelet		haemolysin-III, putative, expressed
LOC_Os03g35600	ABA+BA Vs ABA	4D	Inferior spikelet		serine/threonine-protein kinase receptor precursor, putative, expressed
LOC_Os12g34360	ABA+BA Vs ABA	4D	Inferior spikelet		expressed protein
LOC_Os07g43530	ABA+BA Vs ABA	4D	Inferior spikelet		helix-loop-helix DNA-binding domain containing protein, expressed
LOC_Os07g01890	ABA+BA Vs ABA	4D	Inferior spikelet		expressed protein
LOC_Os01g09770	ABA+BA Vs ABA	4D	Inferior spikelet		expressed protein
LOC_Os07g18750	ABA+BA Vs ABA	4D	Inferior spikelet		LTPL42 - Protease inhibitor/seed storage/LTP family protein precursor, expressed
LOC_Os11g22630	ABA+BA Vs ABA	4D	Inferior spikelet		expressed protein
LOC_Os11g01340	ABA+BA Vs ABA	4D	Inferior spikelet		omega-3 fatty acid desaturase, chloroplast precursor, putative, expressed
LOC_Os01g65620	ABA+BA Vs ABA	4D	Inferior spikelet		expressed protein
LOC_Os01g06580	ABA+BA Vs ABA	4D	Inferior spikelet		fasciclin domain containing protein, expressed
LOC_Os10g25310	ABA+BA Vs ABA	4D	Inferior spikelet		SPX domain containing protein, putative, expressed
LOC_Os07g48180	ABA+BA Vs ABA	4D	Inferior spikelet		bZIP transcription factor domain containing protein, expressed
LOC_Os09g20880	ABA+BA Vs ABA	4D	Inferior spikelet		serine/threonine-protein kinase, putative, expressed
LOC_Os05g05370	ABA+BA Vs ABA	4D	Inferior spikelet		expressed protein
LOC_Os01g32010	ABA+BA Vs ABA	4D	Inferior spikelet		retrotransposon protein, putative, unclassified, expressed
LOC_Os05g30490	ABA+BA Vs ABA	4D	Inferior spikelet		harpin-induced protein 1 domain containing protein, expressed
LOC_Os01g30956	ABA+BA Vs ABA	4D	Inferior spikelet		retrotransposon protein, putative, unclassified, expressed
LOC_Os03g58350	ABA+BA Vs ABA	4D	Inferior spikelet		OsIAA14 - Auxin-responsive Aux/IAA gene family member, expressed
LOC_Os06g07740	ABA+BA Vs ABA	4D	Inferior spikelet		myb-like DNA-binding domain, SHAQKYF class family protein, expressed
LOC_Os01g51030	ABA+BA Vs ABA	4D	Inferior spikelet		expressed protein
LOC_Os06g30970	ABA+BA Vs ABA	4D	Inferior spikelet		ubiquitin-conjugating enzyme, putative, expressed
LOC_Os08g37500	ABA+BA Vs ABA	4D	Inferior spikelet		expressed protein
LOC_Os02g42000	ABA+BA Vs ABA	4D	Inferior spikelet		expressed protein
LOC_Os01g01660	ABA+BA Vs ABA	4D	Inferior spikelet		isoflavone reductase, putative, expressed
LOC_Os01g46600	ABA+BA Vs ABA	4D	Inferior spikelet		seed maturation protein PM41, putative, expressed
LOC_Os11g47840	ABA+BA Vs ABA	4D	Inferior spikelet		OsRhmbd18 - Putative Rhomboid homologue, expressed
LOC_Os05g27580	ABA+BA Vs ABA	4D	Inferior spikelet		wound-induced protein WI12, putative, expressed
LOC_Os05g33570	ABA+BA Vs ABA	4D	Inferior spikelet		pyruvate, phosphate dikinase, chloroplast precursor, putative, expressed
LOC_Os11g05640	ABA+BA Vs ABA	4D	Inferior spikelet		bZIP transcription factor domain containing protein, expressed
LOC_Os01g47470	ABA+BA Vs ABA	4D	Inferior spikelet		serine/threonine-protein kinase, putative, expressed
LOC_Os01g58130	ABA+BA Vs ABA	4D	Inferior spikelet		expressed protein
LOC_Os08g44270	ABA+BA Vs ABA	4D	Inferior spikelet		vignain precursor, putative, expressed
LOC_Os01g12820	ABA+BA Vs ABA	4D	Inferior spikelet		harpin-induced protein, putative, expressed
LOC_Os04g55620	ABA+BA Vs ABA	4D	Inferior spikelet		receptor kinase, putative, expressed
LOC_Os01g52670	ABA+BA Vs ABA	4D	Inferior spikelet		expressed protein
LOC_Os10g11100	ABA+BA Vs ABA	4D	Inferior spikelet		retrotransposon protein, putative, unclassified, expressed
LOC_Os10g31950	ABA+BA Vs ABA	4D	Inferior spikelet		3-ketoacyl-CoA thiolase, peroxisomal precursor, putative, expressed
LOC_Os02g51890	ABA+BA Vs ABA	4D	Inferior spikelet		RNA recognition motif containing protein, putative, expressed
LOC_Os03g13140	ABA+BA Vs ABA	4D	Inferior spikelet		non-symbiotic hemoglobin 2, putative, expressed
LOC_Os04g34590	ABA+BA Vs ABA	4D	Inferior spikelet		UPF0496 protein 2, putative, expressed
LOC_Os01g47410	ABA+BA Vs ABA	4D	Inferior spikelet		aspartic proteinase oryzasin-1 precursor, putative, expressed
LOC_Os09g32730	ABA+BA Vs ABA	4D	Inferior spikelet		zinc finger, C3HC4 type domain containing protein, expressed
LOC_Os05g36090	ABA+BA Vs ABA	4D	Inferior spikelet		zinc finger DHHC domain-containing protein, putative, expressed
LOC_Os10g40360	ABA+BA Vs ABA	4D	Inferior spikelet		proline oxidase, mitochondrial precursor, putative, expressed
LOC_Os07g23730	ABA+BA Vs ABA	4D	Inferior spikelet		thaumatin, putative, expressed
LOC_Os01g52890	ABA+BA Vs ABA	4D	Inferior spikelet		expressed protein
LOC_Os09g36280	ABA+BA Vs ABA	4D	Inferior spikelet		glycosyl hydrolases family 17, putative, expressed
LOC_Os03g24910	ABA+BA Vs ABA	4D	Inferior spikelet		nodulation protein-related, putative, expressed
LOC_Os02g06690	ABA+BA Vs ABA	4D	Inferior spikelet		plastocyanin-like domain containing protein, putative, expressed
LOC_Os09g35630	ABA+BA Vs ABA	4D	Inferior spikelet		BAG domain-containing protein, putative, expressed
LOC_Os01g64200	ABA+BA Vs ABA	4D	Inferior spikelet		transposon protein, putative, unclassified, expressed
LOC_Os12g03830	ABA+BA Vs ABA	4D	Inferior spikelet		major facilitator superfamily antiporter, putative, expressed
LOC_Os03g13730	ABA+BA Vs ABA	4D	Inferior spikelet		translocase of chloroplast 34, putative, expressed
LOC_Os10g32580	ABA+BA Vs ABA	4D	Inferior spikelet		GDSL-like lipase/acylhydrolase, putative, expressed
LOC_Os04g46440	ABA+BA Vs ABA	4D	Inferior spikelet		AP2 domain containing protein, expressed
LOC_Os10g06690	ABA+BA Vs ABA	4D	Inferior spikelet		expressed protein
LOC_Os04g51930	ABA+BA Vs ABA	4D	Inferior spikelet		retrotransposon protein, putative, LINE subclass, expressed
LOC_Os12g15530	ABA+BA Vs ABA	4D	Inferior spikelet		retrotransposon protein, putative, unclassified, expressed
LOC_Os05g50700	ABA+BA Vs ABA	4D	Inferior spikelet		WRKY111, expressed
LOC_Os01g48750	ABA+BA Vs ABA	4D	Inferior spikelet		aspartic proteinase nepenthesin-2 precursor, putative, expressed
LOC_Os02g32860	ABA+BA Vs ABA	4D	Inferior spikelet		poly synthetase 3, putative, expressed
LOC_Os09g28150	ABA+BA Vs ABA	4D	Inferior spikelet		bifunctional monodehydroascorbate reductase and carbonic anhydrasenectarin-3 precursor, putative, expressed
LOC_Os11g02290	ABA+BA Vs ABA	4D	Inferior spikelet		expressed protein
LOC_Os03g53400	ABA+BA Vs ABA	4D	Inferior spikelet		transmembrane BAX inhibitor motif-containing protein, putative, expressed
LOC_Os04g03860	ABA+BA Vs ABA	4D	Inferior spikelet		expressed protein
LOC_Os11g31060	ABA+BA Vs ABA	4D	Inferior spikelet		IQ calmodulin-binding and BAG domain containing protein, putative, expressed
LOC_Os06g06480	ABA+BA Vs ABA	4D	Inferior spikelet		Core histone H2A/H2B/H3/H4 domain containing protein, putative, expressed
LOC_Os05g50750	ABA+BA Vs ABA	4D	Inferior spikelet		AAA family ATPase, putative, expressed
LOC_Os05g05930	ABA+BA Vs ABA	4D	Inferior spikelet		peripheral-type benzodiazepine receptor, putative, expressed
LOC_Os01g16040	ABA+BA Vs ABA	4D	Inferior spikelet		mitochondrial carrier protein, putative, expressed
LOC_Os04g37760	ABA+BA Vs ABA	4D	Inferior spikelet		expressed protein
LOC_Os02g27380	ABA+BA Vs ABA	4D	Inferior spikelet		retrotransposon protein, putative, Ty3-gypsy subclass, expressed
LOC_Os10g32658	ABA+BA Vs ABA	4D	Inferior spikelet		retrotransposon protein, putative, Ty3-gypsy subclass, expressed
LOC_Os02g04330	ABA+BA Vs ABA	4D	Inferior spikelet		5-AMP-activated protein kinase beta-1 subunit-related, putative, expressed
LOC_Os04g43800	ABA+BA Vs ABA	4D	Inferior spikelet		phenylalanine ammonia-lyase, putative, expressed
LOC_Os04g27960	ABA+BA Vs ABA	4D	Inferior spikelet		B3 DNA binding domain containing protein, expressed
LOC_Os02g53070	ABA+BA Vs ABA	4D	Inferior spikelet		HYS1, putative, expressed
LOC_Os05g51390	ABA+BA Vs ABA	4D	Inferior spikelet		uncharacterized protein PA4923, putative, expressed
LOC_Os07g08450	ABA+BA Vs ABA	4D	Inferior spikelet		expressed protein
LOC_Os01g67010	ABA+BA Vs ABA	4D	Inferior spikelet		expressed protein
LOC_Os11g19060	ABA+BA Vs ABA	4D	Inferior spikelet		BABY BOOM 1, putative, expressed
LOC_Os03g44810	ABA+BA Vs ABA	4D	Inferior spikelet		expressed protein
LOC_Os09g25160	ABA+BA Vs ABA	4D	Inferior spikelet		retrotransposon protein, putative, unclassified, expressed
LOC_Os09g32992	ABA+BA Vs ABA	4D	Inferior spikelet		expressed protein
LOC_Os07g34520	ABA+BA Vs ABA	4D	Inferior spikelet		isocitrate lyase, putative, expressed
LOC_Os03g60960	ABA+BA Vs ABA	4D	Inferior spikelet		cytokinin-N-glucosyltransferase 1, putative, expressed
LOC_Os11g13720	ABA+BA Vs ABA	4D	Inferior spikelet		expressed protein
LOC_Os09g24350	ABA+BA Vs ABA	4D	Inferior spikelet		THION32 - Plant thionin family protein precursor, expressed
LOC_Os05g19010	ABA+BA Vs ABA	4D	Inferior spikelet		expressed protein
LOC_Os07g06680	ABA+BA Vs ABA	4D	Inferior spikelet		fasciclin domain containing protein, expressed
LOC_Os04g39960	ABA+BA Vs ABA	4D	Inferior spikelet		expressed protein
LOC_Os12g24580	ABA+BA Vs ABA	4D	Inferior spikelet		Lg106, putative, expressed
LOC_Os11g19864	ABA+BA Vs ABA	4D	Inferior spikelet		transposon protein, putative, Pong sub-class, expressed
LOC_Os02g56510	ABA+BA Vs ABA	4D	Inferior spikelet		phosphate transporter 1, putative, expressed
LOC_Os01g18110	ABA+BA Vs ABA	4D	Inferior spikelet		cinnamoyl CoA reductase, putative, expressed
LOC_Os09g21919	ABA+BA Vs ABA	4D	Inferior spikelet		expressed protein
LOC_Os06g37020	ABA+BA Vs ABA	4D	Inferior spikelet		expressed protein
LOC_Os03g43750	ABA+BA Vs ABA	4D	Inferior spikelet		retrotransposon, putative, centromere-specific, expressed
LOC_Os06g17070	ABA+BA Vs ABA	4D	Inferior spikelet		retrotransposon protein, putative, Ty1-copia subclass, expressed
LOC_Os12g40440	ABA+BA Vs ABA	4D	Inferior spikelet		expressed protein
LOC_Os10g31440	ABA+BA Vs ABA	4D	Inferior spikelet		retrotransposon protein, putative, unclassified, expressed
LOC_Os07g49120	ABA+BA Vs ABA	4D	Inferior spikelet		sex determination protein tasselseed-2, putative, expressed
LOC_Os10g21784	ABA+BA Vs ABA	4D	Inferior spikelet		expressed protein
LOC_Os08g43480	ABA+BA Vs ABA	4D	Inferior spikelet		zinc finger, C3HC4 type family protein, expressed
LOC_Os04g43360	ABA+BA Vs ABA	4D	Inferior spikelet		Os4bglu14 - monolignol beta-glucoside homologue without catalytic acid/base, expressed
LOC_Os08g05660	ABA+BA Vs ABA	4D	Inferior spikelet		expressed protein
LOC_Os01g38520	ABA+BA Vs ABA	4D	Inferior spikelet		expressed protein
LOC_Os03g58300	ABA+BA Vs ABA	4D	Inferior spikelet		indole-3-glycerol phosphate lyase, chloroplast precursor, putative, expressed
LOC_Os03g10820	ABA+BA Vs ABA	4D	Inferior spikelet		expressed protein
LOC_Os07g10030	ABA+BA Vs ABA	4D	Inferior spikelet		expressed protein
LOC_Os03g09250	ABA+BA Vs ABA	4D	Inferior spikelet		inositol-3-phosphate synthase, putative, expressed
LOC_Os06g39240	ABA+BA Vs ABA	4D	Inferior spikelet		endothelial differentiation-related factor 1, putative, expressed
LOC_Os08g44620	ABA+BA Vs ABA	4D	Inferior spikelet		zinc-binding protein, putative, expressed
LOC_Os05g38690	ABA+BA Vs ABA	4D	Inferior spikelet		expressed protein
LOC_Os04g57650	ABA+BA Vs ABA	4D	Inferior spikelet		expressed protein
LOC_Os06g11490	ABA+BA Vs ABA	4D	Inferior spikelet		plastocyanin-like domain containing protein, putative, expressed
LOC_Os02g52830	ABA+BA Vs ABA	4D	Inferior spikelet		lipase, putative, expressed
LOC_Os06g04990	ABA+BA Vs ABA	4D	Inferior spikelet		early nodulin 93 ENOD93 protein, putative, expressed
LOC_Os04g05470	ABA+BA Vs ABA	4D	Inferior spikelet		protein kinase, putative, expressed
LOC_Os12g04500	ABA+BA Vs ABA	4D	Inferior spikelet		response regulator receiver domain containing protein, expressed
LOC_Os08g20020	ABA+BA Vs ABA	4D	Inferior spikelet		octicosapeptide/Phox/Bem1p, putative, expressed
LOC_Os03g16440	ABA+BA Vs ABA	4D	Inferior spikelet		outer membrane protein, OMP85 family, putative, expressed
LOC_Os07g47250	ABA+BA Vs ABA	4D	Inferior spikelet		lipase precursor, putative, expressed
LOC_Os02g34580	ABA+BA Vs ABA	4D	Inferior spikelet		ammonium transporter protein, putative, expressed
LOC_Os02g40070	ABA+BA Vs ABA	4D	Inferior spikelet		AP2-like ethylene-responsive transcription factor PLETHORA 2, putative, expressed
LOC_Os02g09310	ABA+BA Vs ABA	4D	Inferior spikelet		cytochrome P450, putative, expressed
LOC_Os01g04230	ABA+BA Vs ABA	4D	Inferior spikelet		inactive receptor kinase At2g26730 precursor, putative, expressed
LOC_Os11g06150	ABA+BA Vs ABA	4D	Inferior spikelet		basic proline-rich protein precursor, putative, expressed
LOC_Os10g34480	ABA+BA Vs ABA	4D	Inferior spikelet		cytochrome P450, putative, expressed
LOC_Os07g36610	ABA+BA Vs ABA	4D	Inferior spikelet		CSLF9 - cellulose synthase-like family F; beta1,3;1,4 glucan synthase, expressed
LOC_Os08g06060	ABA+BA Vs ABA	4D	Inferior spikelet		CGMC_MAPKCMGC_2_ERK.13 - CGMC includes CDA, MAPK, GSK3, and CLKC kinases, expressed
LOC_Os12g08760	ABA+BA Vs ABA	4D	Inferior spikelet		carboxyvinyl-carboxyphosphonate phosphorylmutase, putative, expressed
LOC_Os04g49130	ABA+BA Vs ABA	4D	Inferior spikelet		ubiquitin-conjugating enzyme, putative, expressed
LOC_Os05g30760	ABA+BA Vs ABA	4D	Inferior spikelet		esterase, putative, expressed
LOC_Os04g53300	ABA+BA Vs ABA	4D	Inferior spikelet		polyphenol oxidase, putative, expressed
LOC_Os05g20450	ABA+BA Vs ABA	4D	Inferior spikelet		retrotransposon protein, putative, unclassified, expressed
LOC_Os02g31030	ABA+BA Vs ABA	4D	Inferior spikelet		glycerophosphoryl diester phosphodiesterase family protein, putative, expressed
LOC_Os01g15000	ABA+BA Vs ABA	4D	Inferior spikelet		lipase, putative, expressed
LOC_Os02g45600	ABA+BA Vs ABA	4D	Inferior spikelet		rhoGAP domain containing protein, expressed
LOC_Os10g35350	ABA+BA Vs ABA	4D	Inferior spikelet		transposon protein, putative, unclassified, expressed
LOC_Os08g02230	ABA+BA Vs ABA	4D	Inferior spikelet		FAD-binding and arabino-lactone oxidase domains containing protein, putative, expressed
LOC_Os02g48480	ABA+BA Vs ABA	4D	Inferior spikelet		expressed protein
LOC_Os01g53430	ABA+BA Vs ABA	4D	Inferior spikelet		anthocyanidin 5,3-O-glucosyltransferase, putative, expressed
LOC_Os12g38340	ABA+BA Vs ABA	4D	Inferior spikelet		RALFL42 - Rapid ALkalinization Factor RALF family protein precursor, expressed
LOC_Os09g29130	ABA+BA Vs ABA	4D	Inferior spikelet		ZF-HD protein dimerisation region containing protein, expressed
LOC_Os05g49940	ABA+BA Vs ABA	4D	Inferior spikelet		expressed protein
LOC_Os06g46980	ABA+BA Vs ABA	4D	Inferior spikelet		expressed protein
LOC_Os05g39250	ABA+BA Vs ABA	4D	Inferior spikelet		phosphatidylethanolamine-binding protein, putative, expressed
LOC_Os08g03420	ABA+BA Vs ABA	4D	Inferior spikelet		kelch repeat protein, putative, expressed
LOC_Os10g04860	ABA+BA Vs ABA	4D	Inferior spikelet		aldehyde oxidase, putative, expressed
LOC_Os01g11620	ABA+BA Vs ABA	4D	Inferior spikelet		GDSL-like lipase/acylhydrolase, putative, expressed
LOC_Os03g25640	ABA+BA Vs ABA	4D	Inferior spikelet		OsFBX91 - F-box domain containing protein, expressed
LOC_Os02g55910	ABA+BA Vs ABA	4D	Inferior spikelet		monogalactosyldiacylglycerol synthase, putative, expressed
LOC_Os01g08380	ABA+BA Vs ABA	4D	Inferior spikelet		transferase family protein, putative, expressed
LOC_Os07g45100	ABA+BA Vs ABA	4D	Inferior spikelet		endonuclease/exonuclease/phosphatase family domain containing protein, expressed
LOC_Os01g16810	ABA+BA Vs ABA	4D	Inferior spikelet		MYB family transcription factor, putative, expressed
LOC_Os01g21590	ABA+BA Vs ABA	4D	Inferior spikelet		homeodomain, putative, expressed
LOC_Os01g50110	ABA+BA Vs ABA	4D	Inferior spikelet		MYB family transcription factor, putative, expressed
LOC_Os04g54230	ABA+BA Vs ABA	4D	Inferior spikelet		wound induced protein, putative, expressed
LOC_Os04g48730	ABA+BA Vs ABA	4D	Inferior spikelet		expressed protein
LOC_Os02g53130	ABA+BA Vs ABA	4D	Inferior spikelet		nitrate reductase, putative, expressed
LOC_Os08g38730	ABA+BA Vs ABA	4D	Inferior spikelet		expressed protein
LOC_Os07g38380	ABA+BA Vs ABA	4D	Inferior spikelet		transmembrane protein 49, putative, expressed
LOC_Os03g61070	ABA+BA Vs ABA	4D	Inferior spikelet		expressed protein
LOC_Os07g01180	ABA+BA Vs ABA	4D	Inferior spikelet		ZOS7-01 - C2H2 zinc finger protein, expressed
LOC_Os01g13250	ABA+BA Vs ABA	4D	Inferior spikelet		sarcoma antigen NY-SAR-91, putative, expressed
LOC_Os03g02560	ABA+BA Vs ABA	4D	Inferior spikelet		cyclin-like F-box, putative, expressed
LOC_Os06g37830	ABA+BA Vs ABA	4D	Inferior spikelet		transposon protein, putative, CACTA, En/Spm sub-class, expressed
LOC_Os03g63580	ABA+BA Vs ABA	4D	Inferior spikelet		phosphoesterase family protein, putative, expressed
LOC_Os12g05050	ABA+BA Vs ABA	4D	Inferior spikelet		stem-specific protein TSJT1, putative, expressed
LOC_Os11g31190	ABA+BA Vs ABA	4D	Inferior spikelet		nodulin MtN3 family protein, putative, expressed
LOC_Os05g10800	ABA+BA Vs ABA	4D	Inferior spikelet		expressed protein
LOC_Os09g36790	ABA+BA Vs ABA	4D	Inferior spikelet		expressed protein
LOC_Os02g57400	ABA+BA Vs ABA	4D	Inferior spikelet		2-phosphoglycerate kinase-related, putative, expressed
LOC_Os12g14070	ABA+BA Vs ABA	4D	Inferior spikelet		DnaK family protein, putative, expressed
LOC_Os09g26260	ABA+BA Vs ABA	4D	Inferior spikelet		AAA-type ATPase family protein, putative, expressed
LOC_Os07g40380	ABA+BA Vs ABA	4D	Inferior spikelet		expressed protein
LOC_Os10g33350	ABA+BA Vs ABA	4D	Inferior spikelet		endo-beta-N-acetylglucosaminidase, putative, expressed
LOC_Os06g47910	ABA+BA Vs ABA	4D	Inferior spikelet		GDSL-like lipase/acylhydrolase, putative, expressed
LOC_Os05g43820	ABA+BA Vs ABA	4D	Inferior spikelet		ras-related protein, putative, expressed
LOC_Os03g10240	ABA+BA Vs ABA	4D	Inferior spikelet		DUF677 domain containing protein, putative, expressed
LOC_Os04g32030	ABA+BA Vs ABA	4D	Inferior spikelet		heavy metal-associated domain containing protein, expressed
LOC_Os06g27400	ABA+BA Vs ABA	4D	Inferior spikelet		expressed protein
LOC_Os10g31930	ABA+BA Vs ABA	4D	Inferior spikelet		shugoshin-1, putative, expressed
LOC_Os10g40960	ABA+BA Vs ABA	4D	Inferior spikelet		oxidoreductase, 2OG-Fe oxygenase family protein, putative, expressed
LOC_Os10g40260	ABA+BA Vs ABA	4D	Inferior spikelet		expressed protein
LOC_Os06g10650	ABA+BA Vs ABA	4D	Inferior spikelet		tyrosine phosphatase family protein, putative, expressed
LOC_Os02g48770	ABA+BA Vs ABA	4D	Inferior spikelet		SAM dependent carboxyl methyltransferase, putative, expressed
LOC_Os08g13000	ABA+BA Vs ABA	4D	Inferior spikelet		MBTB20 - Bric-a-Brac, Tramtrack, Broad Complex BTB domain with Meprin and TRAF Homology MATH domain, expressed
LOC_Os11g10090	ABA+BA Vs ABA	4D	Inferior spikelet		transposon protein, putative, CACTA, En/Spm sub-class, expressed
LOC_Os04g32320	ABA+BA Vs ABA	4D	Inferior spikelet		glycerophosphoryl diester phosphodiesterase family protein, putative, expressed
LOC_Os06g23350	ABA+BA Vs ABA	4D	Inferior spikelet		late embryogenesis abundant protein D-34, putative, expressed
LOC_Os05g45020	ABA+BA Vs ABA	4D	Inferior spikelet		zinc finger/CCCH transcription factor, putative, expressed
LOC_Os06g14370	ABA+BA Vs ABA	4D	Inferior spikelet		caleosin related protein, putative, expressed
LOC_Os12g05330	ABA+BA Vs ABA	4D	Inferior spikelet		protein of unknown function containing protein, expressed
LOC_Os08g37730	ABA+BA Vs ABA	4D	Inferior spikelet		helix-loop-helix DNA-binding protein, putative, expressed
LOC_Os08g30550	ABA+BA Vs ABA	4D	Inferior spikelet		retrotransposon protein, putative, unclassified, expressed
LOC_Os07g02192	ABA+BA Vs ABA	4D	Inferior spikelet		expressed protein
LOC_Os03g19420	ABA+BA Vs ABA	4D	Inferior spikelet		nicotianamine synthase, putative, expressed
LOC_Os03g18490	ABA+BA Vs ABA	4D	Inferior spikelet		RPGR, putative, expressed
LOC_Os02g25680	ABA+BA Vs ABA	4D	Inferior spikelet		expressed protein
LOC_Os04g46320	ABA+BA Vs ABA	4D	Inferior spikelet		inactive receptor kinase At2g26730 precursor, putative, expressed
LOC_Os04g55260	ABA+BA Vs ABA	4D	Inferior spikelet		thiamine-repressible mitochondrial transport protein THI74, putative, expressed
LOC_Os03g43590	ABA+BA Vs ABA	4D	Inferior spikelet		LSTK-1-like kinase, putative, expressed
LOC_Os02g07730	ABA+BA Vs ABA	4D	Inferior spikelet		haloacid dehalogenase-like hydrolase domain-containing protein 3, putative, expressed
LOC_Os04g36070	ABA+BA Vs ABA	4D	Inferior spikelet		OsRR1 type-A response regulator, expressed
LOC_Os11g39330	ABA+BA Vs ABA	4D	Inferior spikelet		NB-ARC domain containing protein, putative, expressed
LOC_Os09g32320	ABA+BA Vs ABA	4D	Inferior spikelet		growth regulator related protein, putative, expressed
LOC_Os04g10260	ABA+BA Vs ABA	4D	Inferior spikelet		basic region leucine zipper domain containing protein, expressed
LOC_Os10g04890	ABA+BA Vs ABA	4D	Inferior spikelet		expressed protein
LOC_Os01g29104	ABA+BA Vs ABA	4D	Inferior spikelet		expressed protein
LOC_Os01g28950	ABA+BA Vs ABA	4D	Inferior spikelet		retrotransposon protein, putative, Ty3-gypsy subclass, expressed
LOC_Os12g02040	ABA+BA Vs ABA	4D	Inferior spikelet		hypoxia-responsive family protein, putative, expressed
LOC_Os03g53410	ABA+BA Vs ABA	4D	Inferior spikelet		protein kinase domain containing protein, expressed
LOC_Os09g30010	ABA+BA Vs ABA	4D	Inferior spikelet		fasciclin domain containing protein, expressed
LOC_Os07g47590	ABA+BA Vs ABA	4D	Inferior spikelet		expressed protein
LOC_Os02g57460	ABA+BA Vs ABA	4D	Inferior spikelet		RING-H2 finger protein ATL5G, putative, expressed
LOC_Os06g31050	ABA+BA Vs ABA	4D	Inferior spikelet		retrotransposon protein, putative, unclassified, expressed
LOC_Os07g45180	ABA+BA Vs ABA	4D	Inferior spikelet		transposon protein, putative, unclassified, expressed
LOC_Os10g07510	ABA+BA Vs ABA	4D	Inferior spikelet		DUF260 domain containing protein, putative, expressed
LOC_Os02g51550	ABA+BA Vs ABA	4D	Inferior spikelet		DUF581 domain containing protein, expressed
LOC_Os06g05000	ABA+BA Vs ABA	4D	Inferior spikelet		early nodulin 93 ENOD93 protein, putative, expressed
LOC_Os01g08470	ABA+BA Vs ABA	4D	Inferior spikelet		retrotransposon protein, putative, unclassified, expressed
LOC_Os03g30130	ABA+BA Vs ABA	4D	Inferior spikelet		phospholipase C, putative, expressed
LOC_Os08g34280	ABA+BA Vs ABA	4D	Inferior spikelet		cinnamoyl-CoA reductase, putative, expressed
LOC_Os02g41940	ABA+BA Vs ABA	4D	Inferior spikelet		retrotransposon protein, putative, unclassified, expressed
LOC_Os02g31140	ABA+BA Vs ABA	4D	Inferior spikelet		major ampullate spidroin 2-2, putative, expressed
LOC_Os04g55970	ABA+BA Vs ABA	4D	Inferior spikelet		AP2-like ethylene-responsive transcription factor AINTEGUMENTA, putative, expressed
LOC_Os09g03190	ABA+BA Vs ABA	4D	Inferior spikelet		expressed protein
LOC_Os03g57640	ABA+BA Vs ABA	4D	Inferior spikelet		gibberellin receptor GID1L2, putative, expressed
LOC_Os02g34430	ABA+BA Vs ABA	4D	Inferior spikelet		serine/threonine-protein kinase, putative, expressed
LOC_Os04g44150	ABA+BA Vs ABA	4D	Inferior spikelet		gibberellin 2-beta-dioxygenase 7, putative, expressed
LOC_Os03g51459	ABA+BA Vs ABA	4D	Inferior spikelet		expressed protein
LOC_Os12g43580	ABA+BA Vs ABA	4D	Inferior spikelet		expressed protein
LOC_Os10g25060	ABA+BA Vs ABA	4D	Inferior spikelet		expressed protein
LOC_Os10g01380	ABA+BA Vs ABA	4D	Inferior spikelet		CW7, putative, expressed
LOC_Os05g45230	ABA+BA Vs ABA	4D	Inferior spikelet		WRKY58, expressed
LOC_Os09g21290	ABA+BA Vs ABA	4D	Inferior spikelet		expressed protein
LOC_Os02g45150	ABA+BA Vs ABA	4D	Inferior spikelet		expressed protein
LOC_Os10g02920	ABA+BA Vs ABA	4D	Inferior spikelet		cytochrome b561, putative, expressed
LOC_Os02g42850	ABA+BA Vs ABA	4D	Inferior spikelet		MYB family transcription factor, putative, expressed
LOC_Os02g24205	ABA+BA Vs ABA	4D	Inferior spikelet		expressed protein
LOC_Os06g10750	ABA+BA Vs ABA	4D	Inferior spikelet		integral membrane protein DUF6 containing protein, expressed
LOC_Os03g58900	ABA+BA Vs ABA	4D	Inferior spikelet		galactosyltransferase family protein, putative, expressed
LOC_Os09g21370	ABA+BA Vs ABA	4D	Inferior spikelet		cysteine proteinase EP-B 1 precursor, putative, expressed
LOC_Os10g31940	ABA+BA Vs ABA	4D	Inferior spikelet		inosine triphosphate pyrophosphatase, putative, expressed
LOC_Os05g18740	ABA+BA Vs ABA	4D	Inferior spikelet		retrotransposon protein, putative, unclassified, expressed
LOC_Os01g50910	ABA+BA Vs ABA	4D	Inferior spikelet		late embryogenesis abundant protein, group 3, putative, expressed
LOC_Os03g16760	ABA+BA Vs ABA	4D	Inferior spikelet		protein phosphatase 2C, putative, expressed
LOC_Os09g34180	ABA+BA Vs ABA	4D	Inferior spikelet		formin, putative, expressed
LOC_Os03g17130	ABA+BA Vs ABA	4D	Inferior spikelet		bHelix-loop-helix transcription factor, putative, expressed
LOC_Os09g35730	ABA+BA Vs ABA	4D	Inferior spikelet		OsRhmbd16 - Putative Rhomboid homologue, expressed
LOC_Os07g03200	ABA+BA Vs ABA	4D	Inferior spikelet		phytosulfokines precursor, putative, expressed
LOC_Os09g32210	ABA+BA Vs ABA	4D	Inferior spikelet		pumilio-family RNA binding repeat containing protein, expressed
LOC_Os01g57370	ABA+BA Vs ABA	4D	Inferior spikelet		cyclic nucleotide-gated ion channel 2, putative, expressed
LOC_Os01g47300	ABA+BA Vs ABA	4D	Inferior spikelet		retrotransposon protein, putative, unclassified, expressed
LOC_Os08g08840	ABA+BA Vs ABA	4D	Inferior spikelet		phosphate/phosphate translocator, putative, expressed
LOC_Os01g19260	ABA+BA Vs ABA	4D	Inferior spikelet		ATPase, putative, expressed
LOC_Os01g55600	ABA+BA Vs ABA	4D	Inferior spikelet		peptide transporter PTR2, putative, expressed
LOC_Os03g42259	ABA+BA Vs ABA	4D	Inferior spikelet		hypervariable Bacillus group-specific protein, putative, expressed
LOC_Os04g35430	ABA+BA Vs ABA	4D	Inferior spikelet		PHD-finger domain containing protein, expressed
LOC_Os02g43010	ABA+BA Vs ABA	4D	Inferior spikelet		vacuolar-processing enzyme precursor, putative, expressed
LOC_Os08g05520	ABA+BA Vs ABA	4D	Inferior spikelet		myb-like DNA-binding domain containing protein, putative, expressed
LOC_Os01g07730	ABA+BA Vs ABA	4D	Inferior spikelet		phosphate/phosphoenolpyruvate translocator-related protein, putative, expressed
LOC_Os07g05470	ABA+BA Vs ABA	4D	Inferior spikelet		AIR9 protein, putative, expressed
LOC_Os03g52340	ABA+BA Vs ABA	4D	Inferior spikelet		endoplasmic oxidoreductin-1 precursor, putative, expressed
LOC_Os12g40590	ABA+BA Vs ABA	4D	Inferior spikelet		helix-loop-helix DNA-binding domain containing protein, expressed
LOC_Os01g39330	ABA+BA Vs ABA	4D	Inferior spikelet		helix-loop-helix DNA-binding domain containing protein, expressed
LOC_Os01g43910	ABA+BA Vs ABA	4D	Inferior spikelet		CGMC_MAPKCMGC_2.4 - CGMC includes CDA, MAPK, GSK3, and CLKC kinases, expressed
LOC_Os03g17850	ABA+BA Vs ABA	4D	Inferior spikelet		glycosyltransferase family 43 protein, putative, expressed
LOC_Os01g47730	ABA+BA Vs ABA	4D	Inferior spikelet		ras-related protein, putative, expressed
LOC_Os10g30162	ABA+BA Vs ABA	4D	Inferior spikelet		hsp20/alpha crystallin family protein, putative, expressed
LOC_Os04g42980	ABA+BA Vs ABA	4D	Inferior spikelet		zinc finger family protein, putative, expressed
LOC_Os11g05410	ABA+BA Vs ABA	4D	Inferior spikelet		Ser/Thr protein phosphatase family protein, putative, expressed
LOC_Os05g47540	ABA+BA Vs ABA	4D	Inferior spikelet		CPuORF26 - conserved peptide uORF-containing transcript, expressed
LOC_Os10g10620	ABA+BA Vs ABA	4D	Inferior spikelet		invertase/pectin methylesterase inhibitor family protein, putative, expressed
LOC_Os07g31650	ABA+BA Vs ABA	4D	Inferior spikelet		expressed protein
LOC_Os05g34150	ABA+BA Vs ABA	4D	Inferior spikelet		glutathione S-transferase, putative, expressed
LOC_Os10g21540	ABA+BA Vs ABA	4D	Inferior spikelet		DUF677 domain containing protein, putative, expressed
LOC_Os05g50120	ABA+BA Vs ABA	4D	Inferior spikelet		CGMC_MAPKCMGC_2.3 - CGMC includes CDA, MAPK, GSK3, and CLKC kinases, expressed
LOC_Os03g14080	ABA+BA Vs ABA	4D	Inferior spikelet		transmembrane amino acid transporter protein, putative, expressed
LOC_Os08g28790	ABA+BA Vs ABA	4D	Inferior spikelet		dirigent, putative, expressed
LOC_Os04g42120	ABA+BA Vs ABA	4D	Inferior spikelet		N-acetyltransferase ESCO2, putative, expressed
LOC_Os05g36060	ABA+BA Vs ABA	4D	Inferior spikelet		transposon protein, putative, unclassified, expressed
LOC_Os02g55080	ABA+BA Vs ABA	4D	Inferior spikelet		snf1-related kinase interactor 2, putative, expressed
LOC_Os07g37350	ABA+BA Vs ABA	4D	Inferior spikelet		armadillo/beta-catenin repeat family protein, putative, expressed
LOC_Os03g32420	ABA+BA Vs ABA	4D	Inferior spikelet		expressed protein
LOC_Os01g65510	ABA+BA Vs ABA	4D	Inferior spikelet		OsFBX31 - F-box domain containing protein, expressed
LOC_Os12g01370	ABA+BA Vs ABA	4D	Inferior spikelet		fatty acid desaturase, putative, expressed
LOC_Os06g06900	ABA+BA Vs ABA	4D	Inferior spikelet		helix-loop-helix DNA-binding domain containing protein, expressed
LOC_Os03g02514	ABA+BA Vs ABA	4D	Inferior spikelet		hydrolase, alpha/beta fold family protein, putative, expressed
LOC_Os07g44060	ABA+BA Vs ABA	4D	Inferior spikelet		haloacid dehalogenase-like hydrolase family protein, putative, expressed
LOC_Os06g19444	ABA+BA Vs ABA	4D	Inferior spikelet		CCT/B-box zinc finger protein, putative, expressed
LOC_Os02g34870	ABA+BA Vs ABA	4D	Inferior spikelet		expressed protein
LOC_Os08g01274	ABA+BA Vs ABA	4D	Inferior spikelet		expressed protein
LOC_Os02g27850	ABA+BA Vs ABA	4D	Inferior spikelet		retrotransposon protein, putative, unclassified, expressed
LOC_Os06g39390	ABA+BA Vs ABA	4D	Inferior spikelet		transferase family protein, putative, expressed
LOC_Os07g02820	ABA+BA Vs ABA	4D	Inferior spikelet		expressed protein
LOC_Os10g40550	ABA+BA Vs ABA	4D	Inferior spikelet		CPuORF23 - conserved peptide uORF-containing transcript, expressed
LOC_Os07g41300	ABA+BA Vs ABA	4D	Inferior spikelet		respiratory-chain NADH dehydrogenase, 49 Kd subunit family protein, expressed
LOC_Os12g17710	ABA+BA Vs ABA	4D	Inferior spikelet		expressed protein
LOC_Os04g58330	ABA+BA Vs ABA	4D	Inferior spikelet		expressed protein
LOC_Os01g42510	ABA+BA Vs ABA	4D	Inferior spikelet		expressed protein
LOC_Os04g40070	ABA+BA Vs ABA	4D	Inferior spikelet		GRAM and C2 domains containing protein, putative, expressed
LOC_Os11g19730	ABA+BA Vs ABA	4D	Inferior spikelet		expressed protein
LOC_Os09g20420	ABA+BA Vs ABA	4D	Inferior spikelet		expressed protein
LOC_Os08g31090	ABA+BA Vs ABA	4D	Inferior spikelet		expressed protein
LOC_Os01g60770	ABA+BA Vs ABA	4D	Inferior spikelet		expansin precursor, putative, expressed
LOC_Os06g03980	ABA+BA Vs ABA	4D	Inferior spikelet		expressed protein
LOC_Os05g51470	ABA+BA Vs ABA	4D	Inferior spikelet		2-aminoethanethiol dioxygenase, putative, expressed
LOC_Os03g39170	ABA+BA Vs ABA	4D	Inferior spikelet		frigida, putative, expressed
LOC_Os01g55280	ABA+BA Vs ABA	4D	Inferior spikelet		expressed protein
LOC_Os08g01480	ABA+BA Vs ABA	4D	Inferior spikelet		cytochrome P450, putative, expressed
LOC_Os10g33450	ABA+BA Vs ABA	4D	Inferior spikelet		expressed protein
LOC_Os05g32710	ABA+BA Vs ABA	4D	Inferior spikelet		Alpha amylase, catalytic domain containing protein, expressed
LOC_Os05g39690	ABA+BA Vs ABA	4D	Inferior spikelet		oxidoreductase, aldo/keto reductase family protein, putative, expressed
LOC_Os07g45060	ABA+BA Vs ABA	4D	Inferior spikelet		uncharacterized GPI-anchored protein At5g19240 precursor, putative, expressed
LOC_Os01g53260	ABA+BA Vs ABA	4D	Inferior spikelet		WRKY23, expressed
LOC_Os03g27480	ABA+BA Vs ABA	4D	Inferior spikelet		OsSCP14 - Putative Serine Carboxypeptidase homologue, expressed
LOC_Os02g23950	ABA+BA Vs ABA	4D	Inferior spikelet		transposon protein, putative, Pong sub-class, expressed
LOC_Os03g56540	ABA+BA Vs ABA	4D	Inferior spikelet		heat shock protein DnaJ, putative, expressed
LOC_Os05g41830	ABA+BA Vs ABA	4D	Inferior spikelet		retrotransposon protein, putative, Ty1-copia subclass, expressed
LOC_Os05g12450	ABA+BA Vs ABA	4D	Inferior spikelet		hydroquinone glucosyltransferase, putative, expressed
LOC_Os09g04710	ABA+BA Vs ABA	4D	Inferior spikelet		GDSL-like lipase/acylhydrolase, putative, expressed
LOC_Os07g33450	ABA+BA Vs ABA	4D	Inferior spikelet		retrotransposon protein, putative, unclassified, expressed
LOC_Os08g39810	ABA+BA Vs ABA	4D	Inferior spikelet		retrotransposon protein, putative, unclassified, expressed
LOC_Os05g29810	ABA+BA Vs ABA	4D	Inferior spikelet		AP2 domain containing protein, expressed
LOC_Os10g20540	ABA+BA Vs ABA	4D	Inferior spikelet		DEFL69 - Defensin and Defensin-like DEFL family
LOC_Os12g39400	ABA+BA Vs ABA	4D	Inferior spikelet		ZOS12-09 - C2H2 zinc finger protein, expressed
LOC_Os11g06650	ABA+BA Vs ABA	4D	Inferior spikelet		transcription elongation factor protein, putative, expressed
LOC_Os02g55330	ABA+BA Vs ABA	4D	Inferior spikelet		OsPOP6 - Putative Prolyl Oligopeptidase homologue, expressed
LOC_Os06g19095	ABA+BA Vs ABA	4D	Inferior spikelet		expressed protein
LOC_Os11g27470	ABA+BA Vs ABA	4D	Inferior spikelet		expressed protein
LOC_Os07g07350	ABA+BA Vs ABA	4D	Inferior spikelet		zinc finger A20 and AN1 domain-containing stress-associated protein, putative, expressed
LOC_Os03g21850	ABA+BA Vs ABA	4D	Inferior spikelet		nucleotidyltransferase, putative, expressed
LOC_Os05g28930	ABA+BA Vs ABA	4D	Inferior spikelet		integral membrane protein DUF6 containing protein, expressed
LOC_Os06g18670	ABA+BA Vs ABA	4D	Inferior spikelet		anthocyanidin 3-O-glucosyltransferase, putative, expressed
LOC_Os01g39890	ABA+BA Vs ABA	4D	Inferior spikelet		transposon protein, putative, unclassified, expressed
LOC_Os07g40860	ABA+BA Vs ABA	4D	Inferior spikelet		retrotransposon protein, putative, unclassified, expressed
LOC_Os08g04290	ABA+BA Vs ABA	4D	Inferior spikelet		WD domain, G-beta repeat domain containing protein, expressed
LOC_Os07g42150	ABA+BA Vs ABA	4D	Inferior spikelet		transcription initiation factor IID, putative, expressed
LOC_Os08g36440	ABA+BA Vs ABA	4D	Inferior spikelet		HVA22, putative, expressed
LOC_Os12g29330	ABA+BA Vs ABA	4D	Inferior spikelet		no apical meristem protein, putative, expressed
LOC_Os06g17290	ABA+BA Vs ABA	4D	Inferior spikelet		phosphatidylinositol 3- and 4-kinase family protein, putative, expressed
LOC_Os07g26570	ABA+BA Vs ABA	4D	Inferior spikelet		expressed protein
LOC_Os04g49160	ABA+BA Vs ABA	4D	Inferior spikelet		zinc finger, C3HC4 type domain containing protein, expressed
LOC_Os01g72630	ABA+BA Vs ABA	4D	Inferior spikelet		expressed protein
LOC_Os09g34110	ABA+BA Vs ABA	4D	Inferior spikelet		expressed protein
LOC_Os11g32890	ABA+BA Vs ABA	4D	Inferior spikelet		expressed protein
LOC_Os07g41310	ABA+BA Vs ABA	4D	Inferior spikelet		COBRA, putative, expressed
LOC_Os03g21130	ABA+BA Vs ABA	4D	Inferior spikelet		expressed protein
LOC_Os01g62420	ABA+BA Vs ABA	4D	Inferior spikelet		triosephosphate isomerase, cytosolic, putative, expressed
LOC_Os10g36180	ABA+BA Vs ABA	4D	Inferior spikelet		expressed protein
LOC_Os02g51970	ABA+BA Vs ABA	4D	Inferior spikelet		phosphate-induced protein 1 conserved region domain containing protein, expressed
LOC_Os01g43460	ABA+BA Vs ABA	4D	Inferior spikelet		C4-dicarboxylate transporter/malic acid transport protein, expressed
LOC_Os02g37010	ABA+BA Vs ABA	4D	Inferior spikelet		flavin-containing monooxygenase family protein, putative, expressed
LOC_Os02g43970	ABA+BA Vs ABA	4D	Inferior spikelet		AP2 domain containing protein, expressed
LOC_Os01g62200	ABA+BA Vs ABA	4D	Inferior spikelet		domain of unknown function DUF966 domain containing protein, expressed
LOC_Os02g47280	ABA+BA Vs ABA	4D	Inferior spikelet		growth-regulating factor, putative, expressed
LOC_Os05g01460	ABA+BA Vs ABA	4D	Inferior spikelet		STIP1 homology and U box-containing protein 1, putative, expressed
LOC_Os07g34110	ABA+BA Vs ABA	4D	Inferior spikelet		integral membrane protein DUF6 containing protein, expressed
LOC_Os06g32944	ABA+BA Vs ABA	4D	Inferior spikelet		transposon protein, putative, Pong sub-class, expressed
LOC_Os03g19070	ABA+BA Vs ABA	4D	Inferior spikelet		long cell-linked locus protein, putative, expressed
LOC_Os03g17350	ABA+BA Vs ABA	4D	Inferior spikelet		white-brown complex homolog protein, putative, expressed
LOC_Os11g26780	ABA+BA Vs ABA	4D	Inferior spikelet		dehydrin, putative, expressed
LOC_Os09g37610	ABA+BA Vs ABA	4D	Inferior spikelet		MATE efflux protein, putative, expressed
LOC_Os04g57720	ABA+BA Vs ABA	4D	Inferior spikelet		OsRR6 type-A response regulator, expressed
LOC_Os03g21780	ABA+BA Vs ABA	4D	Inferior spikelet		pentatricopeptide repeat domain containing protein, putative, expressed
LOC_Os06g46720	ABA+BA Vs ABA	4D	Inferior spikelet		retrotransposon protein, putative, unclassified, expressed
LOC_Os08g06380	ABA+BA Vs ABA	4D	Inferior spikelet		CSLF6 - cellulose synthase-like family F; beta1,3;1,4 glucan synthase, expressed
LOC_Os02g47780	ABA+BA Vs ABA	4D	Inferior spikelet		hydrolase, alpha/beta fold family domain containing protein, expressed
LOC_Os04g31710	ABA+BA Vs ABA	4D	Inferior spikelet		expressed protein
LOC_Os02g33380	ABA+BA Vs ABA	4D	Inferior spikelet		pectinesterase inhibitor domain containing protein, putative, expressed
LOC_Os03g18220	ABA+BA Vs ABA	4D	Inferior spikelet		pyruvate decarboxylase isozyme 2, putative, expressed
LOC_Os04g49450	ABA+BA Vs ABA	4D	Inferior spikelet		MYB family transcription factor, putative, expressed
LOC_Os01g51620	ABA+BA Vs ABA	4D	Inferior spikelet		KRR1 small subunit processome component, putative, expressed
LOC_Os02g13020	ABA+BA Vs ABA	4D	Inferior spikelet		expressed protein
LOC_Os03g21380	ABA+BA Vs ABA	4D	Inferior spikelet		OsCML27 - Calmodulin-related calcium sensor protein, expressed
LOC_Os05g35360	ABA+BA Vs ABA	4D	Inferior spikelet		beta-galactosidase 7 precursor, putative, expressed
LOC_Os02g02040	ABA+BA Vs ABA	4D	Inferior spikelet		protein kinase, putative, expressed
LOC_Os08g40180	ABA+BA Vs ABA	4D	Inferior spikelet		3-hydroxy-3-methylglutaryl-coenzyme A reductase, putative, expressed
LOC_Os06g04195	ABA+BA Vs ABA	4D	Inferior spikelet		expressed protein
LOC_Os07g38840	ABA+BA Vs ABA	4D	Inferior spikelet		expressed protein
LOC_Os04g39540	ABA+BA Vs ABA	4D	Inferior spikelet		expressed protein
LOC_Os05g46440	ABA+BA Vs ABA	4D	Inferior spikelet		expressed protein
LOC_Os05g37970	ABA+BA Vs ABA	4D	Inferior spikelet		universal stress protein domain containing protein, putative, expressed
LOC_Os11g44950	ABA+BA Vs ABA	4D	Inferior spikelet		glycosyl hydrolase family 3 protein, putative, expressed
LOC_Os04g49920	ABA+BA Vs ABA	4D	Inferior spikelet		sensitivity to red light reduced protein 1, putative, expressed
LOC_Os10g31620	ABA+BA Vs ABA	4D	Inferior spikelet		glycine-rich cell wall structural protein 2 precursor, putative, expressed
LOC_Os01g04370	ABA+BA Vs ABA	4D	Inferior spikelet		hsp20/alpha crystallin family protein, putative, expressed
LOC_Os03g19275	ABA+BA Vs ABA	4D	Inferior spikelet		expressed protein
LOC_Os01g39020	ABA+BA Vs ABA	4D	Inferior spikelet		HSF-type DNA-binding domain containing protein, expressed
LOC_Os06g11760	ABA+BA Vs ABA	4D	Inferior spikelet		expressed protein
LOC_Os08g41540	ABA+BA Vs ABA	4D	Inferior spikelet		ubiquitin carboxyl-terminal hydrolase family protein, expressed
LOC_Os03g27230	ABA+BA Vs ABA	4D	Inferior spikelet		phospho-2-dehydro-3-deoxyheptonate aldolase, chloroplast precursor, putative, expressed
LOC_Os01g55540	ABA+BA Vs ABA	4D	Inferior spikelet		aminotransferase, classes I and II, domain containing protein, expressed
LOC_Os01g54030	ABA+BA Vs ABA	4D	Inferior spikelet		NADP-dependent malic enzyme, putative, expressed
LOC_Os07g26410	ABA+BA Vs ABA	4D	Inferior spikelet		retrotransposon protein, putative, Ty3-gypsy subclass, expressed
LOC_Os08g19210	ABA+BA Vs ABA	4D	Inferior spikelet		expressed protein
LOC_Os12g18410	ABA+BA Vs ABA	4D	Inferior spikelet		expressed protein
LOC_Os01g41140	ABA+BA Vs ABA	4D	Inferior spikelet		THION18 - Plant thionin family protein precursor, expressed
LOC_Os03g25760	ABA+BA Vs ABA	4D	Inferior spikelet		calmodulin-binding protein, putative, expressed
LOC_Os02g35070	ABA+BA Vs ABA	4D	Inferior spikelet		SPRY-domain containing protein, putative, expressed
LOC_Os04g43310	ABA+BA Vs ABA	4D	Inferior spikelet		expressed protein
LOC_Os04g45480	ABA+BA Vs ABA	4D	Inferior spikelet		heat shock protein STI, putative, expressed
LOC_Os05g48416	ABA+BA Vs ABA	4D	Inferior spikelet		lipase-related, putative, expressed
LOC_Os02g39570	ABA+BA Vs ABA	4D	Inferior spikelet		ACT domain containing protein, expressed
LOC_Os02g47410	ABA+BA Vs ABA	4D	Inferior spikelet		protein kinase, putative, expressed
LOC_Os10g36670	ABA+BA Vs ABA	4D	Inferior spikelet		expressed protein
LOC_Os05g38980	ABA+BA Vs ABA	4D	Inferior spikelet		respiratory burst oxidase, putative, expressed
LOC_Os12g03290	ABA+BA Vs ABA	4D	Inferior spikelet		AP2 domain containing protein, expressed
LOC_Os02g04170	ABA+BA Vs ABA	4D	Inferior spikelet		L-aspartate oxidase 1, putative, expressed
LOC_Os11g04010	ABA+BA Vs ABA	4D	Inferior spikelet		ICE-like protease p20 domain containing protein, putative, expressed
LOC_Os05g03130	ABA+BA Vs ABA	4D	Inferior spikelet		OsRCI2-7 - Putative low temperature and salt responsive protein, expressed
LOC_Os10g08780	ABA+BA Vs ABA	4D	Inferior spikelet		expressed protein
LOC_Os01g72370	ABA+BA Vs ABA	4D	Inferior spikelet		helix-loop-helix DNA-binding domain containing protein, expressed
LOC_Os01g02900	ABA+BA Vs ABA	4D	Inferior spikelet		glycosyltransferase, putative, expressed
LOC_Os01g49360	ABA+BA Vs ABA	4D	Inferior spikelet		FAD-binding and arabino-lactone oxidase domains containing protein, putative, expressed
LOC_Os05g43920	ABA+BA Vs ABA	4D	Inferior spikelet		auxin response factor 14, putative, expressed
LOC_Os04g32430	ABA+BA Vs ABA	4D	Inferior spikelet		expressed protein
LOC_Os01g52100	ABA+BA Vs ABA	4D	Inferior spikelet		DUF581 domain containing protein, expressed
LOC_Os12g05180	ABA+BA Vs ABA	4D	Inferior spikelet		avr9/Cf-9 rapidly elicited protein, putative, expressed
LOC_Os07g12340	ABA+BA Vs ABA	4D	Inferior spikelet		NAC domain-containing protein 67, putative, expressed
LOC_Os08g03400	ABA+BA Vs ABA	4D	Inferior spikelet		expressed protein
LOC_Os02g19990	ABA+BA Vs ABA	4D	Inferior spikelet		reticulon domain containing protein, putative, expressed
LOC_Os02g33700	ABA+BA Vs ABA	4D	Inferior spikelet		expressed protein
LOC_Os07g40870	ABA+BA Vs ABA	4D	Inferior spikelet		igA FC receptor precursor, putative, expressed
LOC_Os10g39640	ABA+BA Vs ABA	4D	Inferior spikelet		expansin precursor, putative, expressed
LOC_Os09g26780	ABA+BA Vs ABA	4D	Inferior spikelet		zinc-finger protein, putative, expressed
LOC_Os11g40030	ABA+BA Vs ABA	4D	Inferior spikelet		cyclin-dependent kinase inhibitor, putative, expressed
LOC_Os07g29960	ABA+BA Vs ABA	4D	Inferior spikelet		cytochrome P450, putative, expressed
LOC_Os01g08460	ABA+BA Vs ABA	4D	Inferior spikelet		TMS membrane protein/tumour differentially expressed protein, putative, expressed
LOC_Os09g20390	ABA+BA Vs ABA	4D	Inferior spikelet		uncharacterized glycosyl hydrolase Rv2006/MT2062, putative, expressed
LOC_Os08g16630	ABA+BA Vs ABA	4D	Inferior spikelet		OsFBX279 - F-box domain containing protein, expressed
LOC_Os03g54000	ABA+BA Vs ABA	4D	Inferior spikelet		oligopeptide transporter, putative, expressed
LOC_Os04g56580	ABA+BA Vs ABA	4D	Inferior spikelet		inositol 1,3,4,5,6-pentakisphosphate 2-kinase, putative, expressed
LOC_Os02g44770	ABA+BA Vs ABA	4D	Inferior spikelet		uncharacterized mscS family protein, putative, expressed
LOC_Os10g40040	ABA+BA Vs ABA	4D	Inferior spikelet		expressed protein
LOC_Os04g23940	ABA+BA Vs ABA	4D	Inferior spikelet		chalcone synthase, putative, expressed
LOC_Os06g06560	ABA+BA Vs ABA	4D	Inferior spikelet		starch synthase, putative, expressed
LOC_Os03g42430	ABA+BA Vs ABA	4D	Inferior spikelet		B3 DNA binding domain containing protein, expressed
LOC_Os04g33820	ABA+BA Vs ABA	4D	Inferior spikelet		OsFBX132 - F-box domain containing protein, expressed
LOC_Os10g41310	ABA+BA Vs ABA	4D	Inferior spikelet		DUF630/DUF632 domains containing protein, putative, expressed
LOC_Os02g51560	ABA+BA Vs ABA	4D	Inferior spikelet		hypothetical protein
LOC_Os03g56260	ABA+BA Vs ABA	4D	Inferior spikelet		kinesin motor domain containing protein, putative, expressed
LOC_Os04g47740	ABA+BA Vs ABA	4D	Inferior spikelet		retrotransposon protein, putative, unclassified, expressed
LOC_Os10g13694	ABA+BA Vs ABA	4D	Inferior spikelet		expressed protein
LOC_Os08g14950	ABA+BA Vs ABA	4D	Inferior spikelet		receptor-like protein kinase 2 precursor, putative, expressed
LOC_Os08g05640	ABA+BA Vs ABA	4D	Inferior spikelet		DUF1336 domain containing protein, expressed
LOC_Os02g26480	ABA+BA Vs ABA	4D	Inferior spikelet		OsSCP7 - Putative Serine Carboxypeptidase homologue, expressed
LOC_Os05g45180	ABA+BA Vs ABA	4D	Inferior spikelet		anthocyanidin 5,3-O-glucosyltransferase, putative, expressed
LOC_Os02g03900	ABA+BA Vs ABA	4D	Inferior spikelet		metal transporter Nramp6, putative, expressed
LOC_Os01g24350	ABA+BA Vs ABA	4D	Inferior spikelet		expressed protein
LOC_Os03g63930	ABA+BA Vs ABA	4D	Inferior spikelet		acyl carrier protein, putative, expressed
LOC_Os10g38489	ABA+BA Vs ABA	4D	Inferior spikelet		glutathione S-transferase GSTU6, putative, expressed
LOC_Os05g44630	ABA+BA Vs ABA	4D	Inferior spikelet		IQ calmodulin-binding motif family protein, putative, expressed
LOC_Os01g47740	ABA+BA Vs ABA	4D	Inferior spikelet		zinc finger, C3HC4 type domain containing protein, expressed
LOC_Os01g20950	ABA+BA Vs ABA	4D	Inferior spikelet		sulfotransferase domain containing protein, expressed
LOC_Os02g02410	ABA+BA Vs ABA	4D	Inferior spikelet		DnaK family protein, putative, expressed
LOC_Os07g46820	ABA+BA Vs ABA	4D	Inferior spikelet		CUG-BP- and ETR-3-like factor 5, putative, expressed
LOC_Os07g33850	ABA+BA Vs ABA	4D	Inferior spikelet		ras-related protein, putative, expressed
LOC_Os05g04960	ABA+BA Vs ABA	4D	Inferior spikelet		phosphoglycerate mutase, putative, expressed
LOC_Os09g15700	ABA+BA Vs ABA	4D	Inferior spikelet		receptor-like protein kinase 5 precursor, putative, expressed
LOC_Os12g05740	ABA+BA Vs ABA	4D	Inferior spikelet		expressed protein
LOC_Os01g64000	ABA+BA Vs ABA	4D	Inferior spikelet		bZIP transcription factor, putative, expressed
LOC_Os04g51250	ABA+BA Vs ABA	4D	Inferior spikelet		expressed protein
LOC_Os03g58750	ABA+BA Vs ABA	4D	Inferior spikelet		protein kinase domain containing protein, expressed
LOC_Os07g45150	ABA+BA Vs ABA	4D	Inferior spikelet		expressed protein
LOC_Os05g47830	ABA+BA Vs ABA	4D	Inferior spikelet		expressed protein
LOC_Os02g30600	ABA+BA Vs ABA	4D	Inferior spikelet		expressed protein
LOC_Os04g47640	ABA+BA Vs ABA	4D	Inferior spikelet		RWP-RK domain-containing protein, putative, expressed
LOC_Os05g38260	ABA+BA Vs ABA	4D	Inferior spikelet		retrotransposon protein, putative, unclassified, expressed
LOC_Os04g33450	ABA+BA Vs ABA	4D	Inferior spikelet		expressed protein
LOC_Os05g46480	ABA+BA Vs ABA	4D	Inferior spikelet		late embryogenesis abundant protein, group 3, putative, expressed
LOC_Os07g43970	ABA+BA Vs ABA	4D	Inferior spikelet		calmodulin-binding protein, putative, expressed
LOC_Os05g48280	ABA+BA Vs ABA	4D	Inferior spikelet		expressed protein
LOC_Os01g73780	ABA+BA Vs ABA	4D	Inferior spikelet		chloroplast outer envelope 24 kD protein, putative, expressed
LOC_Os06g38980	ABA+BA Vs ABA	4D	Inferior spikelet		polyadenylate-binding protein, putative, expressed
LOC_Os02g21340	ABA+BA Vs ABA	4D	Inferior spikelet		ABC-2 type transporter family protein, expressed
LOC_Os06g39880	ABA+BA Vs ABA	4D	Inferior spikelet		cytochrome P450 72A1, putative, expressed
LOC_Os11g15624	ABA+BA Vs ABA	4D	Inferior spikelet		expressed protein
LOC_Os04g12639	ABA+BA Vs ABA	4D	Inferior spikelet		carboxyl-terminal proteinase, putative, expressed
LOC_Os02g30300	ABA+BA Vs ABA	4D	Inferior spikelet		MYND finger family protein, expressed
LOC_Os02g38780	ABA+BA Vs ABA	4D	Inferior spikelet		protein phosphatase 2C containing protein, expressed
LOC_Os03g21620	ABA+BA Vs ABA	4D	Inferior spikelet		AGC_AGC_other_RS6K_like.1 - ACG kinases include homologs to PKA, PKG and PKC, expressed
LOC_Os02g37770	ABA+BA Vs ABA	4D	Inferior spikelet		lecithin cholesterol acyltransferase, putative, expressed
LOC_Os08g37290	ABA+BA Vs ABA	4D	Inferior spikelet		basic helix-loop-helix, putative, expressed
LOC_Os11g37340	ABA+BA Vs ABA	4D	Inferior spikelet		OsFBX426 - F-box domain containing protein, expressed
LOC_Os11g02440	ABA+BA Vs ABA	4D	Inferior spikelet		chalcone--flavonone isomerase, putative, expressed
LOC_Os07g47670	ABA+BA Vs ABA	4D	Inferior spikelet		hypoxia-responsive family protein, putative, expressed
LOC_Os01g72600	ABA+BA Vs ABA	4D	Inferior spikelet		spotted leaf 11, putative, expressed
LOC_Os08g15840	ABA+BA Vs ABA	4D	Inferior spikelet		ankyrin repeat-rich protein, putative, expressed
LOC_Os01g65850	ABA+BA Vs ABA	4D	Inferior spikelet		CHD3-type chromatin-remodeling factor PICKLE, putative, expressed
LOC_Os12g09540	ABA+BA Vs ABA	4D	Inferior spikelet		phosphoribosylamine--glycine ligase, putative, expressed
LOC_Os11g22150	ABA+BA Vs ABA	4D	Inferior spikelet		retrotransposon protein, putative, unclassified, expressed
LOC_Os03g58800	ABA+BA Vs ABA	4D	Inferior spikelet		ATPase, putative, expressed
LOC_Os09g24020	ABA+BA Vs ABA	4D	Inferior spikelet		pollen allergen Cyn d 23, putative, expressed
LOC_Os08g34190	ABA+BA Vs ABA	4D	Inferior spikelet		stromal cell-derived factor 2-like protein precursor, putative, expressed
LOC_Os03g62090	ABA+BA Vs ABA	4D	Inferior spikelet		CESA5 - cellulose synthase, expressed
LOC_Os02g53740	ABA+BA Vs ABA	4D	Inferior spikelet		XI-I, putative, expressed
LOC_Os10g36650	ABA+BA Vs ABA	4D	Inferior spikelet		actin, putative, expressed
LOC_Os05g04470	ABA+BA Vs ABA	4D	Inferior spikelet		peroxidase precursor, putative, expressed
LOC_Os11g06960	ABA+BA Vs ABA	4D	Inferior spikelet		retrotransposon protein, putative, unclassified, expressed
LOC_Os05g06990	ABA+BA Vs ABA	4D	Inferior spikelet		TKL_IRAK_CrRLK1L-1.10 - The CrRLK1L-1 subfamily has homology to the CrRLK1L homolog, expressed
LOC_Os09g25620	ABA+BA Vs ABA	4D	Inferior spikelet		CPuORF8 - conserved peptide uORF-containing transcript, expressed
LOC_Os05g19670	ABA+BA Vs ABA	4D	Inferior spikelet		Cupin domain containing protein, expressed
LOC_Os01g40160	ABA+BA Vs ABA	4D	Inferior spikelet		OsFBX16 - F-box domain containing protein, expressed
LOC_Os02g40784	ABA+BA Vs ABA	4D	Inferior spikelet		WAX2, putative, expressed
LOC_Os02g20890	ABA+BA Vs ABA	4D	Inferior spikelet		transposon protein, putative, Mutator sub-class, expressed
LOC_Os03g16020	ABA+BA Vs ABA	4D	Inferior spikelet		hsp20/alpha crystallin family protein, putative, expressed
LOC_Os04g56060	ABA+BA Vs ABA	4D	Inferior spikelet		protein kinase domain containing protein, expressed
LOC_Os03g56200	ABA+BA Vs ABA	4D	Inferior spikelet		expressed protein
LOC_Os03g57200	ABA+BA Vs ABA	4D	Inferior spikelet		glutathione S-transferase, putative, expressed
LOC_Os03g19427	ABA+BA Vs ABA	4D	Inferior spikelet		nicotianamine synthase, putative, expressed
LOC_Os03g62200	ABA+BA Vs ABA	4D	Inferior spikelet		ammonium transporter protein, putative, expressed
LOC_Os08g12449	ABA+BA Vs ABA	4D	Inferior spikelet		expressed protein
LOC_Os04g51190	ABA+BA Vs ABA	4D	Inferior spikelet		growth-regulating factor, putative, expressed
LOC_Os05g40330	ABA+BA Vs ABA	4D	Inferior spikelet		auxin efflux carrier component, putative, expressed
LOC_Os11g41875	ABA+BA Vs ABA	4D	Inferior spikelet		membrane protein, putative, expressed
LOC_Os04g21130	ABA+BA Vs ABA	4D	Inferior spikelet		F-box protein PP2-B1, putative, expressed
LOC_Os02g17292	ABA+BA Vs ABA	4D	Inferior spikelet		retrotransposon protein, putative, unclassified, expressed
LOC_Os05g11010	ABA+BA Vs ABA	4D	Inferior spikelet		harpin-induced protein 1 domain containing protein, expressed
LOC_Os03g50364	ABA+BA Vs ABA	4D	Inferior spikelet		expressed protein
LOC_Os08g38270	ABA+BA Vs ABA	4D	Inferior spikelet		fasciclin domain containing protein, expressed
LOC_Os11g30360	ABA+BA Vs ABA	4D	Inferior spikelet		expressed protein
LOC_Os01g04160	ABA+BA Vs ABA	4D	Inferior spikelet		expressed protein
LOC_Os03g49770	ABA+BA Vs ABA	4D	Inferior spikelet		oxysterol-binding protein, putative, expressed
LOC_Os11g38160	ABA+BA Vs ABA	4D	Inferior spikelet		transporter family protein, putative, expressed
LOC_Os01g19940	ABA+BA Vs ABA	4D	Inferior spikelet		expressed protein
LOC_Os07g41240	ABA+BA Vs ABA	4D	Inferior spikelet		cytochrome P450, putative, expressed
LOC_Os07g13980	ABA+BA Vs ABA	4D	Inferior spikelet		glucose-1-phosphate adenylyltransferase large subunit, putative, expressed
LOC_Os11g43790	ABA+BA Vs ABA	4D	Inferior spikelet		DUF581 domain containing protein, expressed
LOC_Os02g08330	ABA+BA Vs ABA	4D	Inferior spikelet		gp176, putative, expressed
LOC_Os02g14720	ABA+BA Vs ABA	4D	Inferior spikelet		expressed protein
LOC_Os01g64670	ABA+BA Vs ABA	4D	Inferior spikelet		soluble inorganic pyrophosphatase, putative, expressed
LOC_Os10g03870	ABA+BA Vs ABA	4D	Inferior spikelet		OsFBX353 - F-box domain containing protein, expressed
LOC_Os02g48330	ABA+BA Vs ABA	4D	Inferior spikelet		3-hydroxy-3-methylglutaryl-coenzyme A reductase, putative, expressed
LOC_Os01g42030	ABA+BA Vs ABA	4D	Inferior spikelet		mitochondrial chaperone BCS1, putative, expressed
LOC_Os03g05100	ABA+BA Vs ABA	4D	Inferior spikelet		expressed protein
LOC_Os02g08320	ABA+BA Vs ABA	4D	Inferior spikelet		haemolysin-III, putative, expressed
LOC_Os02g15560	ABA+BA Vs ABA	4D	Inferior spikelet		transposon protein, putative, Mutator sub-class, expressed
LOC_Os04g53360	ABA+BA Vs ABA	4D	Inferior spikelet		expressed protein
LOC_Os04g57550	ABA+BA Vs ABA	4D	Inferior spikelet		amine oxidase, flavin-containing, domain containing protein, expressed
LOC_Os11g26570	ABA+BA Vs ABA	4D	Inferior spikelet		dehydrin, putative, expressed
LOC_Os03g50670	ABA+BA Vs ABA	4D	Inferior spikelet		retrotransposon protein, putative, Ty3-gypsy subclass, expressed
LOC_Os01g24070	ABA+BA Vs ABA	4D	Inferior spikelet		GATA zinc finger domain containing protein, expressed
LOC_Os02g16690	ABA+BA Vs ABA	4D	Inferior spikelet		expressed protein
LOC_Os06g45140	ABA+BA Vs ABA	4D	Inferior spikelet		bZIP transcription factor domain containing protein, expressed
LOC_Os11g17540	ABA+BA Vs ABA	4D	Inferior spikelet		retrotransposon protein, putative, Ty1-copia subclass, expressed
LOC_Os11g17954	ABA+BA Vs ABA	4D	Inferior spikelet		transposon protein, putative, Pong sub-class, expressed
LOC_Os08g14320	ABA+BA Vs ABA	4D	Inferior spikelet		zinc finger, C3HC4 type domain containing protein, expressed
LOC_Os03g22120	ABA+BA Vs ABA	4D	Inferior spikelet		sucrose synthase, putative, expressed
LOC_Os05g02240	ABA+BA Vs ABA	4D	Inferior spikelet		ATCHX20, putative, expressed
LOC_Os01g24880	ABA+BA Vs ABA	4D	Inferior spikelet		zinc finger, C3HC4 type domain containing protein, expressed
LOC_Os12g13380	ABA+BA Vs ABA	4D	Inferior spikelet		adenylate kinase, putative, expressed
LOC_Os10g31910	ABA+BA Vs ABA	4D	Inferior spikelet		pectate lyase precursor, putative, expressed
LOC_Os07g39750	ABA+BA Vs ABA	4D	Inferior spikelet		GDSL-like lipase/acylhydrolase, putative, expressed
LOC_Os02g38320	ABA+BA Vs ABA	4D	Inferior spikelet		BTBZ3 - Bric-a-Brac, Tramtrack, Broad Complex BTB domain with TAZ zinc finger and Calmodulin-binding domains, expressed
LOC_Os01g45624	ABA+BA Vs ABA	4D	Inferior spikelet		oleosin, putative, expressed
LOC_Os06g34950	ABA+BA Vs ABA	4D	Inferior spikelet		expressed protein
LOC_Os10g42800	ABA+BA Vs ABA	4D	Inferior spikelet		AMP-binding enzyme, putative, expressed
LOC_Os01g58640	ABA+BA Vs ABA	4D	Inferior spikelet		nucleotide pyrophosphatase/phosphodiesterase, putative, expressed
LOC_Os03g51210	ABA+BA Vs ABA	4D	Inferior spikelet		expressed protein
LOC_Os01g27590	ABA+BA Vs ABA	4D	Inferior spikelet		transposon protein, putative, Pong sub-class, expressed
LOC_Os05g40200	ABA+BA Vs ABA	4D	Inferior spikelet		inactive receptor kinase At2g26730 precursor, putative, expressed
LOC_Os01g45450	ABA+BA Vs ABA	4D	Inferior spikelet		AAA family ATPase, putative, expressed
LOC_Os07g14600	ABA+BA Vs ABA	4D	Inferior spikelet		hydrolase, putative, expressed
LOC_Os02g20360	ABA+BA Vs ABA	4D	Inferior spikelet		tyrosine aminotransferase, putative, expressed
LOC_Os12g37519	ABA+BA Vs ABA	4D	Inferior spikelet		retrotransposon protein, putative, unclassified, expressed
LOC_Os03g07570	ABA+BA Vs ABA	4D	Inferior spikelet		aminotransferase, putative, expressed
LOC_Os06g23684	ABA+BA Vs ABA	4D	Inferior spikelet		tyrosine aminotransferase, putative, expressed
LOC_Os01g18360	ABA+BA Vs ABA	4D	Inferior spikelet		OsIAA4 - Auxin-responsive Aux/IAA gene family member, expressed
LOC_Os05g30660	ABA+BA Vs ABA	4D	Inferior spikelet		leucine zipper protein-like, putative, expressed
LOC_Os09g27230	ABA+BA Vs ABA	4D	Inferior spikelet		brevis radix, putative, expressed
LOC_Os03g07100	ABA+BA Vs ABA	4D	Inferior spikelet		LTPL82 - Protease inhibitor/seed storage/LTP family protein precursor, expressed
LOC_Os02g30910	ABA+BA Vs ABA	4D	Inferior spikelet		nodulin MtN3 family protein, putative, expressed
LOC_Os04g53580	ABA+BA Vs ABA	4D	Inferior spikelet		P21-Rho-binding domain containing protein, putative, expressed
LOC_Os03g10120	ABA+BA Vs ABA	4D	Inferior spikelet		proteasome subunit, putative, expressed
LOC_Os07g41810	ABA+BA Vs ABA	4D	Inferior spikelet		stress responsive A/B Barrel domain containing protein, expressed
LOC_Os12g16510	ABA+BA Vs ABA	4D	Inferior spikelet		expressed protein
LOC_Os03g17550	ABA+BA Vs ABA	4D	Inferior spikelet		serine/threonine-protein kinase, putative, expressed
LOC_Os03g42130	ABA+BA Vs ABA	4D	Inferior spikelet		gibberellin 20 oxidase 2, putative, expressed
LOC_Os08g38740	ABA+BA Vs ABA	4D	Inferior spikelet		glycosyl transferase 8 domain containing protein, putative, expressed
LOC_Os06g11800	ABA+BA Vs ABA	4D	Inferior spikelet		annexin, putative, expressed
LOC_Os02g18410	ABA+BA Vs ABA	4D	Inferior spikelet		salt stress root protein RS1, putative, expressed
LOC_Os10g37340	ABA+BA Vs ABA	4D	Inferior spikelet		cystathionine gamma-synthase, putative, expressed
LOC_Os02g38840	ABA+BA Vs ABA	4D	Inferior spikelet		glucose-6-phosphate 1-dehydrogenase, cytoplasmic isoform, putative, expressed
LOC_Os01g16140	ABA+BA Vs ABA	4D	Inferior spikelet		expressed protein
LOC_Os05g39920	ABA+BA Vs ABA	4D	Inferior spikelet		retrotransposon protein, putative, unclassified, expressed
LOC_Os04g44500	ABA+BA Vs ABA	4D	Inferior spikelet		GEM, putative, expressed
LOC_Os06g06440	ABA+BA Vs ABA	4D	Inferior spikelet		ABC transporter, ATP-binding protein, putative, expressed
LOC_Os04g49620	ABA+BA Vs ABA	4D	Inferior spikelet		DUF581 domain containing protein, expressed
LOC_Os01g66890	ABA+BA Vs ABA	4D	Inferior spikelet		BTBZ1 - Bric-a-Brac, Tramtrack, and Broad Complex BTB domain with TAZ zinc finger and Calmodulin-binding domains, expressed
LOC_Os11g04020	ABA+BA Vs ABA	4D	Inferior spikelet		major facilitator superfamily antiporter, putative, expressed
LOC_Os05g06440	ABA+BA Vs ABA	4D	Inferior spikelet		dnaJ homolog subfamily B member 11 precursor, putative, expressed
LOC_Os01g50420	ABA+BA Vs ABA	4D	Inferior spikelet		STE_MEKK_ste11_MAP3K.7 - STE kinases include homologs to sterile 7, sterile 11 and sterile 20 from yeast, expressed
LOC_Os01g74140	ABA+BA Vs ABA	4D	Inferior spikelet		WRKY17, expressed
LOC_Os03g30250	ABA+BA Vs ABA	4D	Inferior spikelet		COBRA-like protein precursor, putative, expressed
LOC_Os02g56120	ABA+BA Vs ABA	4D	Inferior spikelet		OsIAA9 - Auxin-responsive Aux/IAA gene family member, expressed
LOC_Os02g04730	ABA+BA Vs ABA	4D	Inferior spikelet		cycloartenol synthase, putative, expressed
LOC_Os04g39560	ABA+BA Vs ABA	4D	Inferior spikelet		expressed protein
LOC_Os10g23240	ABA+BA Vs ABA	4D	Inferior spikelet		expressed protein
LOC_Os10g42040	ABA+BA Vs ABA	4D	Inferior spikelet		expressed protein
LOC_Os02g57190	ABA+BA Vs ABA	4D	Inferior spikelet		Myosin head domain containing protein, expressed
LOC_Os03g52040	ABA+BA Vs ABA	4D	Inferior spikelet		OsSCP19 - Putative Serine Carboxypeptidase homologue, expressed
LOC_Os02g50700	ABA+BA Vs ABA	4D	Inferior spikelet		expressed protein
LOC_Os08g14000	ABA+BA Vs ABA	4D	Inferior spikelet		retrotransposon protein, putative, Ty1-copia subclass, expressed
LOC_Os01g44970	ABA+BA Vs ABA	4D	Inferior spikelet		polygalacturonase, putative, expressed
LOC_Os12g19304	ABA+BA Vs ABA	4D	Inferior spikelet		Fe-S metabolism associated domain containing protein, expressed
LOC_Os08g16910	ABA+BA Vs ABA	4D	Inferior spikelet		dehydrogenase, putative, expressed
LOC_Os07g38630	ABA+BA Vs ABA	4D	Inferior spikelet		expressed protein
LOC_Os06g48030	ABA+BA Vs ABA	4D	Inferior spikelet		peroxidase precursor, putative, expressed
LOC_Os10g12750	ABA+BA Vs ABA	4D	Inferior spikelet		expressed protein
LOC_Os09g32080	ABA+BA Vs ABA	4D	Inferior spikelet		CHIT13 - Chitinase family protein precursor, expressed
LOC_Os05g44340	ABA+BA Vs ABA	4D	Inferior spikelet		heat shock protein 101, putative, expressed
LOC_Os01g01890	ABA+BA Vs ABA	4D	Inferior spikelet		expressed protein
LOC_Os07g41720	ABA+BA Vs ABA	4D	Inferior spikelet		nuclear transcription factor Y subunit, putative, expressed
LOC_Os04g49500	ABA+BA Vs ABA	4D	Inferior spikelet		U-box domain-containing protein, putative, expressed
LOC_Os03g14710	ABA+BA Vs ABA	4D	Inferior spikelet		protein kinase, putative, expressed
LOC_Os03g13040	ABA+BA Vs ABA	4D	Inferior spikelet		haemolysin-III, putative, expressed
LOC_Os03g51530	ABA+BA Vs ABA	4D	Inferior spikelet		expressed protein
LOC_Os10g28350	ABA+BA Vs ABA	4D	Inferior spikelet		1,2-dihydroxy-3-keto-5-methylthiopentene dioxygenase protein, putative, expressed
LOC_Os10g33790	ABA+BA Vs ABA	4D	Inferior spikelet		expressed protein
LOC_Os03g26280	ABA+BA Vs ABA	4D	Inferior spikelet		expressed protein
LOC_Os03g03164	ABA+BA Vs ABA	4D	Inferior spikelet		homeobox protein knotted-1, putative, expressed
LOC_Os11g06410	ABA+BA Vs ABA	4D	Inferior spikelet		homeodomain, putative, expressed
LOC_Os02g09070	ABA+BA Vs ABA	4D	Inferior spikelet		zinc-binding protein, putative, expressed
LOC_Os05g18670	ABA+BA Vs ABA	4D	Inferior spikelet		C4-dicarboxylate transporter/malic acid transport protein domain containing protein, expressed
LOC_Os10g25130	ABA+BA Vs ABA	4D	Inferior spikelet		aminotransferase, classes I and II, domain containing protein, expressed
LOC_Os04g43680	ABA+BA Vs ABA	4D	Inferior spikelet		MYB family transcription factor, putative, expressed
LOC_Os11g03130	ABA+BA Vs ABA	4D	Inferior spikelet		E2F-related protein, putative, expressed
LOC_Os06g02028	ABA+BA Vs ABA	4D	Inferior spikelet		eyes absent homolog 4, putative, expressed
LOC_Os05g05860	ABA+BA Vs ABA	4D	Inferior spikelet		retrotransposon protein, putative, unclassified, expressed
LOC_Os09g36930	ABA+BA Vs ABA	4D	Inferior spikelet		aquaporin protein, putative, expressed
LOC_Os07g40890	ABA+BA Vs ABA	4D	Inferior spikelet		igA FC receptor precursor, putative, expressed
LOC_Os11g28270	ABA+BA Vs ABA	4D	Inferior spikelet		zinc finger C-x8-C-x5-C-x3-H type family protein, expressed
LOC_Os08g23180	ABA+BA Vs ABA	4D	Inferior spikelet		fasciclin-like arabinogalactan protein 8 precursor, putative, expressed
LOC_Os05g01490	ABA+BA Vs ABA	4D	Inferior spikelet		ras-related protein, putative, expressed
LOC_Os01g34140	ABA+BA Vs ABA	4D	Inferior spikelet		transposon protein, putative, CACTA, En/Spm sub-class, expressed
LOC_Os02g05040	ABA+BA Vs ABA	4D	Inferior spikelet		cyclin-related protein, putative, expressed
LOC_Os02g01010	ABA+BA Vs ABA	4D	Inferior spikelet		OsPDIL1-4 protein disulfide isomerase PDIL1-4, expressed
LOC_Os01g19970	ABA+BA Vs ABA	4D	Inferior spikelet		MYB family transcription factor, putative, expressed
LOC_Os05g28440	ABA+BA Vs ABA	4D	Inferior spikelet		expressed protein
LOC_Os04g22240	ABA+BA Vs ABA	4D	Inferior spikelet		zinc finger, C3HC4 type domain containing protein, expressed
LOC_Os01g61720	ABA+BA Vs ABA	4D	Inferior spikelet		IQ calmodulin-binding motif domain containing protein, expressed
LOC_Os07g06490	ABA+BA Vs ABA	4D	Inferior spikelet		DNA binding protein, putative, expressed
LOC_Os05g49260	ABA+BA Vs ABA	4D	Inferior spikelet		transporter family protein, putative, expressed
LOC_Os02g55890	ABA+BA Vs ABA	4D	Inferior spikelet		inorganic H+ pyrophosphatase, putative, expressed
LOC_Os11g38010	ABA+BA Vs ABA	4D	Inferior spikelet		targeting protein for Xklp2, putative, expressed
LOC_Os03g03600	ABA+BA Vs ABA	4D	Inferior spikelet		fasciclin-like arabinogalactan protein, putative, expressed
LOC_Os01g22954	ABA+BA Vs ABA	4D	Inferior spikelet		serine carboxypeptidase, putative, expressed
LOC_Os10g35110	ABA+BA Vs ABA	4D	Inferior spikelet		alpha-galactosidase precursor, putative, expressed
LOC_Os08g13710	ABA+BA Vs ABA	4D	Inferior spikelet		expressed protein
LOC_Os07g15460	ABA+BA Vs ABA	4D	Inferior spikelet		metal transporter Nramp6, putative, expressed
LOC_Os01g65650	ABA+BA Vs ABA	4D	Inferior spikelet		receptor-like protein kinase HAIKU2 precursor, putative, expressed
LOC_Os01g72330	ABA+BA Vs ABA	4D	Inferior spikelet		OsRR4 type-A response regulator, expressed
LOC_Os10g33490	ABA+BA Vs ABA	4D	Inferior spikelet		expressed protein
LOC_Os01g66230	ABA+BA Vs ABA	4D	Inferior spikelet		csAtPR5, putative, expressed
LOC_Os02g35870	ABA+BA Vs ABA	4D	Inferior spikelet		galactosyltransferase, putative, expressed
LOC_Os01g54210	ABA+BA Vs ABA	4D	Inferior spikelet		GATA zinc finger domain containing protein, expressed
LOC_Os08g39850	ABA+BA Vs ABA	4D	Inferior spikelet		lipoxygenase, chloroplast precursor, putative, expressed
LOC_Os02g03710	ABA+BA Vs ABA	4D	Inferior spikelet		UP-9A, putative, expressed
LOC_Os11g19840	ABA+BA Vs ABA	4D	Inferior spikelet		O-methyltransferase, putative, expressed
LOC_Os08g35710	ABA+BA Vs ABA	4D	Inferior spikelet		expressed protein
LOC_Os08g10260	ABA+BA Vs ABA	4D	Inferior spikelet		NBS-LRR disease resistance protein, putative, expressed
LOC_Os02g08530	ABA+BA Vs ABA	4D	Inferior spikelet		protein kinase family protein, putative, expressed
LOC_Os07g48110	ABA+BA Vs ABA	4D	Inferior spikelet		expressed protein
LOC_Os01g48910	ABA+BA Vs ABA	4D	Inferior spikelet		AMP-binding enzyme, putative, expressed
LOC_Os03g60380	ABA+BA Vs ABA	4D	Inferior spikelet		cinnamoyl CoA reductase, putative, expressed
LOC_Os04g41570	ABA+BA Vs ABA	4D	Inferior spikelet		ethylene-responsive protein related, putative, expressed
LOC_Os09g24580	ABA+BA Vs ABA	4D	Inferior spikelet		EF hand family protein, putative, expressed
LOC_Os05g25770	ABA+BA Vs ABA	4D	Inferior spikelet		WRKY45, expressed
LOC_Os01g57730	ABA+BA Vs ABA	4D	Inferior spikelet		peroxidase precursor, putative, expressed
LOC_Os12g12370	ABA+BA Vs ABA	4D	Inferior spikelet		outer envelope protein, putative, expressed
LOC_Os01g40280	ABA+BA Vs ABA	4D	Inferior spikelet		integral membrane protein, putative, expressed
LOC_Os06g39260	ABA+BA Vs ABA	4D	Inferior spikelet		solute carrier family 35 member B1, putative, expressed
LOC_Os02g25080	ABA+BA Vs ABA	4D	Inferior spikelet		expressed protein
LOC_Os04g46760	ABA+BA Vs ABA	4D	Inferior spikelet		trehalose phosphatase, putative, expressed
LOC_Os02g57840	ABA+BA Vs ABA	4D	Inferior spikelet		remorin C-terminal domain containing protein, putative, expressed
LOC_Os07g10770	ABA+BA Vs ABA	4D	Inferior spikelet		CESA8 - cellulose synthase, expressed
LOC_Os04g40900	ABA+BA Vs ABA	4D	Inferior spikelet		exonuclease, putative, expressed
LOC_Os11g29050	ABA+BA Vs ABA	4D	Inferior spikelet		NBS-LRR type disease resistance protein, putative, expressed
LOC_Os01g09220	ABA+BA Vs ABA	4D	Inferior spikelet		transposon protein, putative, CACTA, En/Spm sub-class, expressed
LOC_Os02g40810	ABA+BA Vs ABA	4D	Inferior spikelet		Zinc finger, ZZ type domain containing protein, expressed
LOC_Os05g07060	ABA+BA Vs ABA	4D	Inferior spikelet		fasciclin domain containing protein, expressed
LOC_Os07g10120	ABA+BA Vs ABA	4D	Inferior spikelet		expressed protein
LOC_Os05g02250	ABA+BA Vs ABA	4D	Inferior spikelet		expressed protein
LOC_Os05g11810	ABA+BA Vs ABA	4D	Inferior spikelet		gibberellin 2-beta-dioxygenase 1, putative, expressed
LOC_Os03g08550	ABA+BA Vs ABA	4D	Inferior spikelet		STRUBBELIG-RECEPTOR FAMILY 6 precursor, putative, expressed
LOC_Os08g41880	ABA+BA Vs ABA	4D	Inferior spikelet		nucleotide pyrophosphatase/phosphodiesterase, putative, expressed
LOC_Os01g73890	ABA+BA Vs ABA	4D	Inferior spikelet		transcription initiation factor IIA gamma chain, putative, expressed
LOC_Os04g12060	ABA+BA Vs ABA	4D	Inferior spikelet		retrotransposon protein, putative, unclassified, expressed
LOC_Os02g46460	ABA+BA Vs ABA	4D	Inferior spikelet		peptide transporter PTR2, putative, expressed
LOC_Os05g42120	ABA+BA Vs ABA	4D	Inferior spikelet		heat shock protein, putative, expressed
LOC_Os03g13540	ABA+BA Vs ABA	4D	Inferior spikelet		Ser/Thr protein phosphatase family protein, putative, expressed
LOC_Os05g27090	ABA+BA Vs ABA	4D	Inferior spikelet		basic helix-loop-helix domain containing protein, expressed
LOC_Os06g07000	ABA+BA Vs ABA	4D	Inferior spikelet		OsFBL28 - F-box domain and LRR containing protein, expressed
LOC_Os07g06830	ABA+BA Vs ABA	4D	Inferior spikelet		gibberellin receptor GID1L2, putative, expressed
LOC_Os09g39754	ABA+BA Vs ABA	4D	Inferior spikelet		expressed protein
LOC_Os09g15420	ABA+BA Vs ABA	4D	Inferior spikelet		NAD dependent epimerase/dehydratase family protein, putative, expressed
LOC_Os02g29110	ABA+BA Vs ABA	4D	Inferior spikelet		ankyrin repeat family protein, putative, expressed
LOC_Os02g50490	ABA+BA Vs ABA	4D	Inferior spikelet		endoglucanase, putative, expressed
LOC_Os04g50730	ABA+BA Vs ABA	4D	Inferior spikelet		RWD domain containing protein, expressed
LOC_Os10g30210	ABA+BA Vs ABA	4D	Inferior spikelet		expressed protein
LOC_Os02g13370	ABA+BA Vs ABA	4D	Inferior spikelet		expressed protein
LOC_Os02g12900	ABA+BA Vs ABA	4D	Inferior spikelet		cysteine synthase, putative, expressed
LOC_Os10g35010	ABA+BA Vs ABA	4D	Inferior spikelet		ATTIC110/TIC110, putative, expressed
LOC_Os01g53190	ABA+BA Vs ABA	4D	Inferior spikelet		expressed protein
LOC_Os02g46030	ABA+BA Vs ABA	4D	Inferior spikelet		MYB family transcription factor, putative, expressed
LOC_Os03g58790	ABA+BA Vs ABA	4D	Inferior spikelet		ATPase, putative, expressed
LOC_Os03g48660	ABA+BA Vs ABA	4D	Inferior spikelet		DUF1336 domain containing protein, expressed
LOC_Os09g32550	ABA+BA Vs ABA	4D	Inferior spikelet		glucan endo-1,3-beta-glucosidase precursor, putative, expressed
LOC_Os02g08350	ABA+BA Vs ABA	4D	Inferior spikelet		expressed protein
LOC_Os12g02370	ABA+BA Vs ABA	4D	Inferior spikelet		chalcone--flavonone isomerase, putative, expressed
LOC_Os04g54620	ABA+BA Vs ABA	4D	Inferior spikelet		expressed protein
LOC_Os01g55160	ABA+BA Vs ABA	4D	Inferior spikelet		expressed protein
LOC_Os05g01960	ABA+BA Vs ABA	4D	Inferior spikelet		expressed protein
LOC_Os03g49524	ABA+BA Vs ABA	4D	Inferior spikelet		anthocyanidin 3-O-glucosyltransferase, putative, expressed
LOC_Os11g36940	ABA+BA Vs ABA	4D	Inferior spikelet		glucan endo-1,3-beta-glucosidase precursor, putative, expressed
LOC_Os02g47940	ABA+BA Vs ABA	4D	Inferior spikelet		aminotransferase, classes I and II, domain containing protein, expressed
LOC_Os08g44190	ABA+BA Vs ABA	4D	Inferior spikelet		ZOS8-13 - C2H2 zinc finger protein, expressed
LOC_Os07g07990	ABA+BA Vs ABA	4D	Inferior spikelet		uncharacterized protein At4g06744 precursor, putative, expressed
LOC_Os06g44190	ABA+BA Vs ABA	4D	Inferior spikelet		expressed protein
LOC_Os04g32250	ABA+BA Vs ABA	4D	Inferior spikelet		expressed protein
LOC_Os06g05010	ABA+BA Vs ABA	4D	Inferior spikelet		early nodulin 93 ENOD93 protein, putative, expressed
LOC_Os03g22560	ABA+BA Vs ABA	4D	Inferior spikelet		MYB family transcription factor, putative, expressed
LOC_Os02g40010	ABA+BA Vs ABA	4D	Inferior spikelet		phosphoribosyl transferase, putative, expressed
LOC_Os01g55940	ABA+BA Vs ABA	4D	Inferior spikelet		OsGH3.2 - Probable indole-3-acetic acid-amido synthetase, expressed
LOC_Os04g34580	ABA+BA Vs ABA	4D	Inferior spikelet		FAD binding domain containing protein, expressed
LOC_Os02g38340	ABA+BA Vs ABA	4D	Inferior spikelet		actin, putative, expressed
LOC_Os02g39390	ABA+BA Vs ABA	4D	Inferior spikelet		expressed protein
LOC_Os10g32470	ABA+BA Vs ABA	4D	Inferior spikelet		expressed protein
LOC_Os08g41890	ABA+BA Vs ABA	4D	Inferior spikelet		microtubule associated protein, putative, expressed
LOC_Os09g23780	ABA+BA Vs ABA	4D	Inferior spikelet		expressed protein
LOC_Os01g50030	ABA+BA Vs ABA	4D	Inferior spikelet		CPuORF25 - conserved peptide uORF-containing transcript, expressed
LOC_Os02g26470	ABA+BA Vs ABA	4D	Inferior spikelet		expressed protein
LOC_Os08g35210	ABA+BA Vs ABA	4D	Inferior spikelet		ferric reductase, putative, expressed
LOC_Os02g53210	ABA+BA Vs ABA	4D	Inferior spikelet		expressed protein
LOC_Os06g33330	ABA+BA Vs ABA	4D	Inferior spikelet		powdery mildew resistant protein 5, putative, expressed
LOC_Os06g45060	ABA+BA Vs ABA	4D	Inferior spikelet		expressed protein
LOC_Os07g42910	ABA+BA Vs ABA	4D	Inferior spikelet		cytochrome c oxidase subunit, putative, expressed
LOC_Os01g33090	ABA+BA Vs ABA	4D	Inferior spikelet		expressed protein
LOC_Os03g52910	ABA+BA Vs ABA	4D	Inferior spikelet		uncharacterized UPF0114 domain containing protein, expressed
LOC_Os01g52130	ABA+BA Vs ABA	4D	Inferior spikelet		sulfate transporter, putative, expressed
LOC_Os05g39800	ABA+BA Vs ABA	4D	Inferior spikelet		NFD4, putative, expressed
LOC_Os06g12310	ABA+BA Vs ABA	4D	Inferior spikelet		aquaporin protein, putative, expressed
LOC_Os01g16310	ABA+BA Vs ABA	4D	Inferior spikelet		glycosyl hydrolase, family 31, putative, expressed
LOC_Os02g50570	ABA+BA Vs ABA	4D	Inferior spikelet		retrotransposon protein, putative, unclassified, expressed
LOC_Os03g03410	ABA+BA Vs ABA	4D	Inferior spikelet		serine/threonine-protein kinase, putative, expressed
LOC_Os01g55610	ABA+BA Vs ABA	4D	Inferior spikelet		peptide transporter PTR2, putative, expressed
LOC_Os02g03560	ABA+BA Vs ABA	4D	Inferior spikelet		expressed protein
LOC_Os06g48320	ABA+BA Vs ABA	4D	Inferior spikelet		EDR2, putative, expressed
LOC_Os05g40630	ABA+BA Vs ABA	4D	Inferior spikelet		DUF567 domain containing protein, putative, expressed
LOC_Os04g57880	ABA+BA Vs ABA	4D	Inferior spikelet		heat shock protein DnaJ, putative, expressed
LOC_Os10g39710	ABA+BA Vs ABA	4D	Inferior spikelet		strictosidine synthase, putative, expressed
LOC_Os01g69240	ABA+BA Vs ABA	4D	Inferior spikelet		CBS domain containing membrane protein, putative, expressed
LOC_Os03g47820	ABA+BA Vs ABA	4D	Inferior spikelet		PINHEAD, putative, expressed
LOC_Os03g61670	ABA+BA Vs ABA	4D	Inferior spikelet		calreticulin precursor, putative, expressed
LOC_Os03g57980	ABA+BA Vs ABA	4D	Inferior spikelet		LTPL99 - Protease inhibitor/seed storage/LTP family protein precursor, expressed
LOC_Os04g46940	ABA+BA Vs ABA	4D	Inferior spikelet		copper-transporting ATPase 3, putative, expressed
LOC_Os04g45770	ABA+BA Vs ABA	4D	Inferior spikelet		retrotransposon protein, putative, unclassified, expressed
LOC_Os03g15840	ABA+BA Vs ABA	4D	Inferior spikelet		glycosyl transferase, group 1 domain containing protein, expressed
LOC_Os03g56790	ABA+BA Vs ABA	4D	Inferior spikelet		actin-depolymerizing factor, putative, expressed
LOC_Os02g52190	ABA+BA Vs ABA	4D	Inferior spikelet		helix-loop-helix DNA-binding protein, putative, expressed
LOC_Os10g36580	ABA+BA Vs ABA	4D	Inferior spikelet		UP-9A, putative, expressed
LOC_Os01g04100	ABA+BA Vs ABA	4D	Inferior spikelet		expressed protein
LOC_Os06g19630	ABA+BA Vs ABA	4D	Inferior spikelet		steroid nuclear receptor, ligand-binding, putative, expressed
LOC_Os09g04960	ABA+BA Vs ABA	4D	Inferior spikelet		retrotransposon protein, putative, unclassified, expressed
LOC_Os03g53930	ABA+BA Vs ABA	4D	Inferior spikelet		expressed protein
LOC_Os07g01660	ABA+BA Vs ABA	4D	Inferior spikelet		dirigent, putative, expressed
LOC_Os02g48630	ABA+BA Vs ABA	4D	Inferior spikelet		expressed protein
LOC_Os08g06420	ABA+BA Vs ABA	4D	Inferior spikelet		abhydrolase domain-containing protein FAM108C1, putative, expressed
LOC_Os02g47210	ABA+BA Vs ABA	4D	Inferior spikelet		amino acid permease family protein, putative, expressed
LOC_Os02g06890	ABA+BA Vs ABA	4D	Inferior spikelet		OTU-like cysteine protease family protein, putative, expressed
LOC_Os01g46400	ABA+BA Vs ABA	4D	Inferior spikelet		expressed protein
LOC_Os02g47420	ABA+BA Vs ABA	4D	Inferior spikelet		ATROPGEF7/ROPGEF7, putative, expressed
LOC_Os05g02310	ABA+BA Vs ABA	4D	Inferior spikelet		soluble inorganic pyrophosphatase, putative, expressed
LOC_Os11g07960	ABA+BA Vs ABA	4D	Inferior spikelet		transferase family protein, putative, expressed
LOC_Os08g43450	ABA+BA Vs ABA	4D	Inferior spikelet		MYB-like protein 1, putative, expressed
LOC_Os06g23570	ABA+BA Vs ABA	4D	Inferior spikelet		expressed protein
LOC_Os05g36290	ABA+BA Vs ABA	4D	Inferior spikelet		actin, putative, expressed
LOC_Os11g13870	ABA+BA Vs ABA	4D	Inferior spikelet		plant-specific domain TIGR01627 family protein, expressed
LOC_Os04g47190	ABA+BA Vs ABA	4D	Inferior spikelet		aminotransferase domain containing protein, putative, expressed
LOC_Os01g32364	ABA+BA Vs ABA	4D	Inferior spikelet		Os1bglu1 - beta-mannosidase/glucosidase homologue, expressed
LOC_Os07g04930	ABA+BA Vs ABA	4D	Inferior spikelet		retrotransposon protein, putative, unclassified, expressed
LOC_Os02g53810	ABA+BA Vs ABA	4D	Inferior spikelet		expressed protein
LOC_Os12g06870	ABA+BA Vs ABA	4D	Inferior spikelet		OsNucAP2 - Putative Nucleoporin Autopeptidase homologue, expressed
LOC_Os10g37190	ABA+BA Vs ABA	4D	Inferior spikelet		protein kinase domain containing protein, expressed
LOC_Os09g27220	ABA+BA Vs ABA	4D	Inferior spikelet		ATBRXL3/BRX-LIKE3, putative, expressed
LOC_Os03g61120	ABA+BA Vs ABA	4D	Inferior spikelet		anthranilate synthase component I-1, chloroplast precursor, putative, expressed
LOC_Os03g53860	ABA+BA Vs ABA	4D	Inferior spikelet		periplasmic beta-glucosidase precursor, putative, expressed
LOC_Os06g16350	ABA+BA Vs ABA	4D	Inferior spikelet		peroxidase precursor, putative, expressed
LOC_Os07g32570	ABA+BA Vs ABA	4D	Inferior spikelet		OsAPRL1 adenosine 5'-phosphosulfate reductase-like OsAPRL1, expressed
LOC_Os08g41100	ABA+BA Vs ABA	4D	Inferior spikelet		CHIT12 - Chitinase family protein precursor, expressed
LOC_Os04g31820	ABA+BA Vs ABA	4D	Inferior spikelet		expressed protein
LOC_Os01g40550	ABA+BA Vs ABA	4D	Inferior spikelet		hsp20/alpha crystallin family protein, putative, expressed
LOC_Os10g02930	ABA+BA Vs ABA	4D	Inferior spikelet		helicase SEN1, putative, expressed
LOC_Os01g73480	ABA+BA Vs ABA	4D	Inferior spikelet		acetyltransferase, GNAT family protein, expressed
LOC_Os03g03450	ABA+BA Vs ABA	4D	Inferior spikelet		anthranilate phosphoribosyltransferase, chloroplast precursor, putative, expressed
LOC_Os11g05550	ABA+BA Vs ABA	4D	Inferior spikelet		expressed protein
LOC_Os01g72820	ABA+BA Vs ABA	4D	Inferior spikelet		CRS1/YhbY domain containing protein, putative, expressed
LOC_Os01g68330	ABA+BA Vs ABA	4D	Inferior spikelet		antigen peptide transporter-like 1, chloroplast precursor, putative, expressed
LOC_Os10g35040	ABA+BA Vs ABA	4D	Inferior spikelet		receptor kinase like protein, putative, expressed
LOC_Os11g26790	ABA+BA Vs ABA	4D	Inferior spikelet		dehydrin, putative, expressed
LOC_Os06g45480	ABA+BA Vs ABA	4D	Inferior spikelet		hydrolase, putative, expressed
LOC_Os06g36400	ABA+BA Vs ABA	4D	Inferior spikelet		HAD superfamily phosphatase, putative, expressed
LOC_Os01g53350	ABA+BA Vs ABA	4D	Inferior spikelet		anthocyanidin 5,3-O-glucosyltransferase, putative, expressed
LOC_Os04g51370	ABA+BA Vs ABA	4D	Inferior spikelet		protein kinase, putative, expressed
LOC_Os03g31510	ABA+BA Vs ABA	4D	Inferior spikelet		cysteine proteinase inhibitor 8 precursor, putative, expressed
LOC_Os07g38260	ABA+BA Vs ABA	4D	Inferior spikelet		insulin-degrading enzyme, putative, expressed
LOC_Os01g04380	ABA+BA Vs ABA	4D	Inferior spikelet		hsp20/alpha crystallin family protein, putative, expressed
LOC_Os03g48610	ABA+BA Vs ABA	4D	Inferior spikelet		galactosyltransferase family protein, putative, expressed
LOC_Os01g57960	ABA+BA Vs ABA	4D	Inferior spikelet		retrotransposon protein, putative, unclassified, expressed
LOC_Os04g50176	ABA+BA Vs ABA	4D	Inferior spikelet		expressed protein
LOC_Os01g03549	ABA+BA Vs ABA	4D	Inferior spikelet		multi-copper oxidase type I family protein, putative, expressed
LOC_Os01g68050	ABA+BA Vs ABA	4D	Inferior spikelet		transmembrane amino acid transporter protein, putative, expressed
LOC_Os02g01190	ABA+BA Vs ABA	4D	Inferior spikelet		POEI25 - Pollen Ole e I allergen and extensin family protein precursor, expressed
LOC_Os01g57720	ABA+BA Vs ABA	4D	Inferior spikelet		expressed protein
LOC_Os04g33530	ABA+BA Vs ABA	4D	Inferior spikelet		Ser/Thr protein phosphatase family protein, putative, expressed
LOC_Os01g71090	ABA+BA Vs ABA	4D	Inferior spikelet		xylanase inhibitor, putative, expressed
LOC_Os06g37140	ABA+BA Vs ABA	4D	Inferior spikelet		retrotransposon protein, putative, Ty3-gypsy subclass, expressed
LOC_Os01g21960	ABA+BA Vs ABA	4D	Inferior spikelet		serine/threonine-protein kinase, putative, expressed
LOC_Os06g09660	ABA+BA Vs ABA	4D	Inferior spikelet		auxin response factor, putative, expressed
LOC_Os10g29540	ABA+BA Vs ABA	4D	Inferior spikelet		protein kinase domain containing protein, expressed
LOC_Os03g16030	ABA+BA Vs ABA	4D	Inferior spikelet		hsp20/alpha crystallin family protein, putative, expressed
LOC_Os04g55220	ABA+BA Vs ABA	4D	Inferior spikelet		C2 domain containing protein, expressed
LOC_Os07g29220	ABA+BA Vs ABA	4D	Inferior spikelet		Cyclopropane-fatty-acyl-phospholipid synthase, putative, expressed
LOC_Os11g30430	ABA+BA Vs ABA	4D	Inferior spikelet		expressed protein
LOC_Os02g39490	ABA+BA Vs ABA	4D	Inferior spikelet		carbonyl reductase 3, putative, expressed
LOC_Os02g37780	ABA+BA Vs ABA	4D	Inferior spikelet		lecithine cholesterol acyltransferase, putative, expressed
LOC_Os01g57740	ABA+BA Vs ABA	4D	Inferior spikelet		expressed protein
LOC_Os05g45980	ABA+BA Vs ABA	4D	Inferior spikelet		expressed protein
LOC_Os01g57100	ABA+BA Vs ABA	4D	Inferior spikelet		expressed protein
LOC_Os01g65520	ABA+BA Vs ABA	4D	Inferior spikelet		Sad1 / UNC-like C-terminal domain containing protein, putative, expressed
LOC_Os09g31430	ABA+BA Vs ABA	4D	Inferior spikelet		Os9bglu30 - beta-glucosidase, similar to Os4bglu12 exoglucanase, expressed
LOC_Os04g58580	ABA+BA Vs ABA	4D	Inferior spikelet		phosphomannomutase, putative, expressed
LOC_Os02g13710	ABA+BA Vs ABA	4D	Inferior spikelet		ethylene-responsive transcription factor TINY, putative, expressed
LOC_Os05g34800	ABA+BA Vs ABA	4D	Inferior spikelet		expressed protein
LOC_Os05g06350	ABA+BA Vs ABA	4D	Inferior spikelet		importin subunit alpha, putative, expressed
LOC_Os01g63210	ABA+BA Vs ABA	4D	Inferior spikelet		SOUL heme-binding protein, putative, expressed
LOC_Os06g37010	ABA+BA Vs ABA	4D	Inferior spikelet		metal cation transporter, putative, expressed
LOC_Os08g37595	ABA+BA Vs ABA	4D	Inferior spikelet		expressed protein
LOC_Os01g70790	ABA+BA Vs ABA	4D	Inferior spikelet		SRC2 protein, putative, expressed
LOC_Os02g35180	ABA+BA Vs ABA	4D	Inferior spikelet		OsRR2 type-A response regulator, expressed
LOC_Os08g32120	ABA+BA Vs ABA	4D	Inferior spikelet		expressed protein
LOC_Os05g50570	ABA+BA Vs ABA	4D	Inferior spikelet		OsSCP29 - Putative Serine Carboxypeptidase homologue, expressed
LOC_Os03g52670	ABA+BA Vs ABA	4D	Inferior spikelet		GRAM domain containing protein, expressed
LOC_Os09g35800	ABA+BA Vs ABA	4D	Inferior spikelet		UDP-glucose 4-epimerase, putative, expressed
LOC_Os03g09020	ABA+BA Vs ABA	4D	Inferior spikelet		dehydrogenase, putative, expressed
LOC_Os01g18090	ABA+BA Vs ABA	4D	Inferior spikelet		expressed protein
LOC_Os05g40890	ABA+BA Vs ABA	4D	Inferior spikelet		expressed protein
LOC_Os07g32774	ABA+BA Vs ABA	4D	Inferior spikelet		chorismate mutase/prephenate dehydratase, putative, expressed
LOC_Os03g08460	ABA+BA Vs ABA	4D	Inferior spikelet		AP2 domain containing protein, expressed
LOC_Os08g35110	ABA+BA Vs ABA	4D	Inferior spikelet		OsSAUR33 - Auxin-responsive SAUR gene family member, expressed
LOC_Os08g06100	ABA+BA Vs ABA	4D	Inferior spikelet		O-methyltransferase, putative, expressed
LOC_Os03g16920	ABA+BA Vs ABA	4D	Inferior spikelet		DnaK family protein, putative, expressed
LOC_Os11g31380	ABA+BA Vs ABA	4D	Inferior spikelet		no apical meristem protein, putative, expressed
LOC_Os03g54860	ABA+BA Vs ABA	4D	Inferior spikelet		60S ribosomal protein L13a-2, putative, expressed
LOC_Os04g55930	ABA+BA Vs ABA	4D	Inferior spikelet		expressed protein
LOC_Os11g38130	ABA+BA Vs ABA	4D	Inferior spikelet		OsFBDUF57 - F-box and DUF domain containing protein, expressed
LOC_Os03g14720	ABA+BA Vs ABA	4D	Inferior spikelet		transcription initiation factor IIF, alpha subunit domain containing protein, expressed
LOC_Os03g51600	ABA+BA Vs ABA	4D	Inferior spikelet		tubulin/FtsZ domain containing protein, putative, expressed
LOC_Os02g07110	ABA+BA Vs ABA	4D	Inferior spikelet		OsSAUR6 - Auxin-responsive SAUR gene family member, expressed
LOC_Os02g42310	ABA+BA Vs ABA	4D	Inferior spikelet		OsSCP8 - Putative Serine Carboxypeptidase homologue, expressed
LOC_Os07g39510	ABA+BA Vs ABA	4D	Inferior spikelet		yippee zinc-binding protein, putative, expressed
LOC_Os07g01740	ABA+BA Vs ABA	4D	Inferior spikelet		cysteine protease, putative, expressed
LOC_Os12g10340	ABA+BA Vs ABA	4D	Inferior spikelet		NBS-LRR type resistance protein, putative, expressed
LOC_Os02g04369	ABA+BA Vs ABA	4D	Inferior spikelet		expressed protein
LOC_Os07g34620	ABA+BA Vs ABA	4D	Inferior spikelet		expressed protein
LOC_Os06g39470	ABA+BA Vs ABA	4D	Inferior spikelet		transferase family protein, putative, expressed
LOC_Os01g13280	ABA+BA Vs ABA	4D	Inferior spikelet		ubiquitin conjugating enzyme protein, putative, expressed
LOC_Os01g50410	ABA+BA Vs ABA	4D	Inferior spikelet		STE_MEKK_ste11_MAP3K.6 - STE kinases include homologs to sterile 7, sterile 11 and sterile 20 from yeast, expressed
LOC_Os05g48900	ABA+BA Vs ABA	4D	Inferior spikelet		fasciclin domain containing protein, expressed
LOC_Os03g50310	ABA+BA Vs ABA	4D	Inferior spikelet		CCT/B-box zinc finger protein, putative, expressed
LOC_Os08g08440	ABA+BA Vs ABA	4D	Inferior spikelet		expressed protein
LOC_Os09g23350	ABA+BA Vs ABA	4D	Inferior spikelet		trehalose synthase, putative, expressed
LOC_Os12g29740	ABA+BA Vs ABA	4D	Inferior spikelet		expressed protein
LOC_Os05g13490	ABA+BA Vs ABA	4D	Inferior spikelet		BURP domain containing protein, expressed
LOC_Os02g40820	ABA+BA Vs ABA	4D	Inferior spikelet		expressed protein
LOC_Os09g17610	ABA+BA Vs ABA	4D	Inferior spikelet		RING finger protein, putative, expressed
LOC_Os04g12140	ABA+BA Vs ABA	4D	Inferior spikelet		expressed protein
LOC_Os01g53730	ABA+BA Vs ABA	4D	Inferior spikelet		expressed protein
LOC_Os05g48200	ABA+BA Vs ABA	4D	Inferior spikelet		glutamate synthase, chloroplast precursor, putative, expressed
LOC_Os01g46370	ABA+BA Vs ABA	4D	Inferior spikelet		lipase class 3 family protein, putative, expressed
LOC_Os12g13910	ABA+BA Vs ABA	4D	Inferior spikelet		expressed protein
LOC_Os04g45810	ABA+BA Vs ABA	4D	Inferior spikelet		homeobox associated leucine zipper, putative, expressed
LOC_Os09g04160	ABA+BA Vs ABA	4D	Inferior spikelet		expressed protein
LOC_Os12g38170	ABA+BA Vs ABA	4D	Inferior spikelet		osmotin, putative, expressed
LOC_Os07g48510	ABA+BA Vs ABA	4D	Inferior spikelet		thioredoxin, putative, expressed
LOC_Os08g31980	ABA+BA Vs ABA	4D	Inferior spikelet		trehalose-6-phosphate synthase, putative, expressed
LOC_Os07g47400	ABA+BA Vs ABA	4D	Inferior spikelet		SRC2 protein, putative, expressed
LOC_Os05g32440	ABA+BA Vs ABA	4D	Inferior spikelet		expressed protein
LOC_Os04g02530	ABA+BA Vs ABA	4D	Inferior spikelet		expressed protein
LOC_Os04g59420	ABA+BA Vs ABA	4D	Inferior spikelet		expressed protein
LOC_Os11g43390	ABA+BA Vs ABA	4D	Inferior spikelet		expressed protein
LOC_Os01g74410	ABA+BA Vs ABA	4D	Inferior spikelet		MYB family transcription factor, putative, expressed
LOC_Os01g20160	ABA+BA Vs ABA	4D	Inferior spikelet		OsHKT1;5 - Na+ transporter, expressed
LOC_Os09g20930	ABA+BA Vs ABA	4D	Inferior spikelet		expressed protein
LOC_Os01g68650	ABA+BA Vs ABA	4D	Inferior spikelet		plant-specific domain TIGR01615 family protein, expressed
LOC_Os11g03820	ABA+BA Vs ABA	4D	Inferior spikelet		D-mannose binding lectin family protein, expressed
LOC_Os11g07600	ABA+BA Vs ABA	4D	Inferior spikelet		ABC-2 type transporter domain containing protein, expressed
LOC_Os01g71350	ABA+BA Vs ABA	4D	Inferior spikelet		glycosyl hydrolases family 17, putative, expressed
LOC_Os06g34450	ABA+BA Vs ABA	4D	Inferior spikelet		zinc finger, C3HC4 type domain containing protein, expressed
LOC_Os01g45520	ABA+BA Vs ABA	4D	Inferior spikelet		D-mannose binding lectin family protein, expressed
LOC_Os01g57854	ABA+BA Vs ABA	4D	Inferior spikelet		pectinesterase, putative, expressed
LOC_Os02g28074	ABA+BA Vs ABA	4D	Inferior spikelet		XRN 5-3 exonuclease N-terminus family protein, expressed
LOC_Os03g41438	ABA+BA Vs ABA	4D	Inferior spikelet		serpin domain containing protein, putative, expressed
LOC_Os12g29220	ABA+BA Vs ABA	4D	Inferior spikelet		nodulin MtN3 family protein, putative, expressed
LOC_Os12g18360	ABA+BA Vs ABA	4D	Inferior spikelet		NB-ARC domain containing protein, expressed
LOC_Os02g57280	ABA+BA Vs ABA	4D	Inferior spikelet		CBS domain containing membrane protein, putative, expressed
LOC_Os09g36680	ABA+BA Vs ABA	4D	Inferior spikelet		ribonuclease T2 family domain containing protein, expressed
LOC_Os05g14740	ABA+BA Vs ABA	4D	Inferior spikelet		expressed protein
LOC_Os11g12530	ABA+BA Vs ABA	4D	Inferior spikelet		receptor-like protein kinase 5 precursor, putative, expressed
LOC_Os02g04640	ABA+BA Vs ABA	4D	Inferior spikelet		Myb-like DNA-binding domain containing protein, putative, expressed
LOC_Os02g29300	ABA+BA Vs ABA	4D	Inferior spikelet		expressed protein
LOC_Os06g27560	ABA+BA Vs ABA	4D	Inferior spikelet		glycosyltransferase protein, putative, expressed
LOC_Os03g10620	ABA+BA Vs ABA	4D	Inferior spikelet		hydrolase, alpha/beta fold family domain containing protein, expressed
LOC_Os06g49210	ABA+BA Vs ABA	4D	Inferior spikelet		retrotransposon protein, putative, unclassified, expressed
LOC_Os07g09310	ABA+BA Vs ABA	4D	Inferior spikelet		thioredoxin, putative, expressed
LOC_Os01g58910	ABA+BA Vs ABA	4D	Inferior spikelet		auxin-induced protein 5NG4, putative, expressed
LOC_Os05g02420	ABA+BA Vs ABA	4D	Inferior spikelet		expressed protein
LOC_Os06g34020	ABA+BA Vs ABA	4D	Inferior spikelet		glycosyl hydrolases family 17, putative, expressed
LOC_Os05g42210	ABA+BA Vs ABA	4D	Inferior spikelet		serine/threonine-protein kinase receptor precursor, putative, expressed
LOC_Os04g39910	ABA+BA Vs ABA	4D	Inferior spikelet		receptor-like protein kinase, putative, expressed
LOC_Os05g06970	ABA+BA Vs ABA	4D	Inferior spikelet		peroxidase precursor, putative, expressed
LOC_Os07g48630	ABA+BA Vs ABA	4D	Inferior spikelet		ethylene-insensitive 3, putative, expressed
LOC_Os10g25590	ABA+BA Vs ABA	4D	Inferior spikelet		glutathione S-transferase, putative, expressed
LOC_Os06g24070	ABA+BA Vs ABA	4D	Inferior spikelet		myb-like DNA-binding domain containing protein, expressed
LOC_Os02g48170	ABA+BA Vs ABA	4D	Inferior spikelet		class E vacuolar protein-sorting machinery protein HSE1, putative, expressed
LOC_Os05g41220	ABA+BA Vs ABA	4D	Inferior spikelet		SNF1-related protein kinase regulatory subunit beta-1, putative, expressed
LOC_Os01g63280	ABA+BA Vs ABA	4D	Inferior spikelet		tyrosine protein kinase domain containing protein, putative, expressed
LOC_Os12g25200	ABA+BA Vs ABA	4D	Inferior spikelet		chloride transporter, chloride channel family, putative, expressed
LOC_Os07g39320	ABA+BA Vs ABA	4D	Inferior spikelet		homeobox domain containing protein, expressed
LOC_Os06g05440	ABA+BA Vs ABA	4D	Inferior spikelet		expressed protein
LOC_Os11g03300	ABA+BA Vs ABA	4D	Inferior spikelet		NAC domain transcription factor, putative, expressed
LOC_Os05g37130	ABA+BA Vs ABA	4D	Inferior spikelet		glycosyl hydrolases family 17, putative, expressed
LOC_Os11g32170	ABA+BA Vs ABA	4D	Inferior spikelet		stripe rust resistance protein Yr10, putative, expressed
LOC_Os05g31750	ABA+BA Vs ABA	4D	Inferior spikelet		annexin, putative, expressed
LOC_Os02g55610	ABA+BA Vs ABA	4D	Inferior spikelet		serine-rich protein, putative, expressed
LOC_Os02g53970	ABA+BA Vs ABA	4D	Inferior spikelet		OsSub24 - Putative Subtilisin homologue, expressed
LOC_Os04g11390	ABA+BA Vs ABA	4D	Inferior spikelet		expressed protein
LOC_Os02g15120	ABA+BA Vs ABA	4D	Inferior spikelet		RING-H2 finger protein, putative, expressed
LOC_Os12g43490	ABA+BA Vs ABA	4D	Inferior spikelet		thaumatin, putative, expressed
LOC_Os03g10210	ABA+BA Vs ABA	4D	Inferior spikelet		homeobox domain containing protein, expressed
LOC_Os07g05360	ABA+BA Vs ABA	4D	Inferior spikelet		photosystem II 10 kDa polypeptide, chloroplast precursor, putative, expressed
LOC_Os03g40390	ABA+BA Vs ABA	4D	Inferior spikelet		expressed protein
LOC_Os11g25160	ABA+BA Vs ABA	4D	Inferior spikelet		tropinone reductase 2, putative, expressed
LOC_Os09g30458	ABA+BA Vs ABA	4D	Inferior spikelet		subtilisin-like protease, putative, expressed
LOC_Os03g38940	ABA+BA Vs ABA	4D	Inferior spikelet		expressed protein
LOC_Os06g02930	ABA+BA Vs ABA	4D	Inferior spikelet		expressed protein
LOC_Os10g20090	ABA+BA Vs ABA	4D	Inferior spikelet		CSLH1 - cellulose synthase-like family H, expressed
LOC_Os05g50470	ABA+BA Vs ABA	4D	Inferior spikelet		expressed protein
LOC_Os12g32360	ABA+BA Vs ABA	4D	Inferior spikelet		expressed protein
LOC_Os07g44830	ABA+BA Vs ABA	4D	Inferior spikelet		proline-rich family protein, putative, expressed
LOC_Os01g68290	ABA+BA Vs ABA	4D	Inferior spikelet		expressed protein
LOC_Os11g15040	ABA+BA Vs ABA	4D	Inferior spikelet		S-adenosyl-L-methionine:benzoic acid/salicylic acid carboxyl methyltransferase, putative, expressed
LOC_Os12g07210	ABA+BA Vs ABA	4D	Inferior spikelet		expressed protein
LOC_Os01g01340	ABA+BA Vs ABA	4D	Inferior spikelet		light-induced protein 1-like, putative, expressed
LOC_Os03g14630	ABA+BA Vs ABA	4D	Inferior spikelet		LTPL106 - Protease inhibitor/seed storage/LTP family protein precursor, expressed
LOC_Os06g22919	ABA+BA Vs ABA	4D	Inferior spikelet		DEFL9 - Defensin and Defensin-like DEFL family, expressed
LOC_Os07g06850	ABA+BA Vs ABA	4D	Inferior spikelet		gibberellin receptor GID1L2, putative, expressed
LOC_Os10g22520	ABA+BA Vs ABA	4D	Inferior spikelet		cellulase, putative, expressed
LOC_Os06g09900	ABA+BA Vs ABA	4D	Inferior spikelet		expressed protein
LOC_Os02g34970	ABA+BA Vs ABA	4D	Inferior spikelet		no apical meristem protein, putative, expressed
LOC_Os04g22900	ABA+BA Vs ABA	4D	Inferior spikelet		jasmonate-induced protein, putative, expressed
LOC_Os11g08020	ABA+BA Vs ABA	4D	Inferior spikelet		ankyrin repeat family protein, putative, expressed
LOC_Os10g22050	ABA+BA Vs ABA	4D	Inferior spikelet		expressed protein
LOC_Os12g03650	ABA+BA Vs ABA	4D	Inferior spikelet		D-mannose binding lectin family protein, expressed
LOC_Os07g23660	ABA+BA Vs ABA	4D	Inferior spikelet		retrotransposon protein, putative, unclassified, expressed
LOC_Os02g01590	ABA+BA Vs ABA	4D	Inferior spikelet		glycosyl hydrolases, putative, expressed
LOC_Os03g61910	ABA+BA Vs ABA	4D	Inferior spikelet		retrotransposon protein, putative, unclassified, expressed
LOC_Os03g22210	ABA+BA Vs ABA	4D	Inferior spikelet		POEI46 - Pollen Ole e I allergen and extensin family protein precursor, expressed
LOC_Os10g14870	ABA+BA Vs ABA	4D	Inferior spikelet		heavy metal-associated domain containing protein, expressed
LOC_Os10g14920	ABA+BA Vs ABA	4D	Inferior spikelet		integral membrane protein DUF6 containing protein, expressed
LOC_Os11g32650	ABA+BA Vs ABA	4D	Inferior spikelet		chalcone synthase, putative, expressed
LOC_Os07g42610	ABA+BA Vs ABA	4D	Inferior spikelet		RING finger protein, putative, expressed
LOC_Os02g48900	ABA+BA Vs ABA	4D	Inferior spikelet		aspartic proteinase nepenthesin-1 precursor, putative, expressed
LOC_Os06g30500	ABA+BA Vs ABA	4D	Inferior spikelet		cytochrome P450, putative, expressed
LOC_Os04g31340	ABA+BA Vs ABA	4D	Inferior spikelet		CBS domain containing membrane protein, putative, expressed
LOC_Os05g03920	ABA+BA Vs ABA	4D	Inferior spikelet		TKL_IRAK_DUF26-lf.3 - DUF26 kinases have homology to DUF26 containing loci, expressed
LOC_Os06g30090	ABA+BA Vs ABA	4D	Inferior spikelet		helix-loop-helix DNA-binding domain containing protein, expressed
LOC_Os08g43550	ABA+BA Vs ABA	4D	Inferior spikelet		MYB family transcription factor, putative, expressed
LOC_Os06g16140	ABA+BA Vs ABA	4D	Inferior spikelet		expressed protein
LOC_Os02g32450	ABA+BA Vs ABA	4D	Inferior spikelet		expressed protein
LOC_Os02g01326	ABA+BA Vs ABA	4D	Inferior spikelet		auxin-induced protein 5NG4, putative, expressed
LOC_Os09g37330	ABA+BA Vs ABA	4D	Inferior spikelet		OsSAUR39 - Auxin-responsive SAUR gene family member, expressed
LOC_Os02g15690	ABA+BA Vs ABA	4D	Inferior spikelet		polygalacturonase, putative, expressed
LOC_Os03g60840	ABA+BA Vs ABA	4D	Inferior spikelet		BBTI13 - Bowman-Birk type bran trypsin inhibitor precursor, expressed
LOC_Os04g51920	ABA+BA Vs ABA	4D	Inferior spikelet		protein disulfide isomerase, putative, expressed
LOC_Os08g28670	ABA+BA Vs ABA	4D	Inferior spikelet		pathogenesis-related Bet v I family protein, putative, expressed
LOC_Os04g27190	ABA+BA Vs ABA	4D	Inferior spikelet		terpene synthase, putative, expressed
LOC_Os09g26210	ABA+BA Vs ABA	4D	Inferior spikelet		ZOS9-12 - C2H2 zinc finger protein, expressed
LOC_Os06g39370	ABA+BA Vs ABA	4D	Inferior spikelet		OsFBK16 - F-box domain and kelch repeat containing protein, expressed
LOC_Os02g43330	ABA+BA Vs ABA	4D	Inferior spikelet		homeobox associated leucine zipper, putative, expressed
LOC_Os12g18374	ABA+BA Vs ABA	4D	Inferior spikelet		NB-ARC domain containing protein, expressed
LOC_Os03g35920	ABA+BA Vs ABA	4D	Inferior spikelet		expressed protein
LOC_Os04g48270	ABA+BA Vs ABA	4D	Inferior spikelet		OsFBX148 - F-box domain containing protein, expressed
LOC_Os07g12540	ABA+BA Vs ABA	4D	Inferior spikelet		expressed protein
LOC_Os12g44060	ABA+BA Vs ABA	4D	Inferior spikelet		nodulin, putative, expressed
LOC_Os04g26360	ABA+BA Vs ABA	4D	Inferior spikelet		transposon protein, putative, CACTA, En/Spm sub-class
LOC_Os11g09680	ABA+BA Vs ABA	4D	Inferior spikelet		expressed protein
LOC_Os04g27670	ABA+BA Vs ABA	4D	Inferior spikelet		terpene synthase family, metal binding domain containing protein, expressed
LOC_Os05g05060	ABA+BA Vs ABA	4D	Inferior spikelet		expressed protein
LOC_Os03g55410	ABA+BA Vs ABA	4D	Inferior spikelet		peroxidase precursor, putative, expressed
LOC_Os05g07810	ABA+BA Vs ABA	4D	Inferior spikelet		universal stress protein domain containing protein, putative, expressed
LOC_Os03g28300	ABA+BA Vs ABA	4D	Inferior spikelet		protein kinase domain containing protein, expressed
LOC_Os06g01760	ABA+BA Vs ABA	4D	Inferior spikelet		ligA, putative, expressed
LOC_Os01g16170	ABA+BA Vs ABA	4D	Inferior spikelet		PQ loop repeat domain containing protein, expressed
LOC_Os03g61150	ABA+BA Vs ABA	4D	Inferior spikelet		expressed protein
LOC_Os05g01530	ABA+BA Vs ABA	4D	Inferior spikelet		expressed protein
LOC_Os05g23350	ABA+BA Vs ABA	4D	Inferior spikelet		glycosyl hydrolase family 10 protein, putative, expressed
LOC_Os02g28170	ABA+BA Vs ABA	4D	Inferior spikelet		transferase family protein, putative, expressed
LOC_Os10g34700	ABA+BA Vs ABA	4D	Inferior spikelet		expressed protein
LOC_Os06g48500	ABA+BA Vs ABA	4D	Inferior spikelet		expressed protein
LOC_Os11g47460	ABA+BA Vs ABA	4D	Inferior spikelet		MYB family transcription factor, putative, expressed
LOC_Os08g38020	ABA+BA Vs ABA	4D	Inferior spikelet		bZIP transcription factor domain containing protein, expressed
LOC_Os01g12270	ABA+BA Vs ABA	4D	Inferior spikelet		expressed protein
LOC_Os03g55230	ABA+BA Vs ABA	4D	Inferior spikelet		cytochrome P450, putative, expressed
LOC_Os02g41840	ABA+BA Vs ABA	4D	Inferior spikelet		DUF584 domain containing protein, putative, expressed
LOC_Os06g47640	ABA+BA Vs ABA	4D	Inferior spikelet		OsCML29 - Calmodulin-related calcium sensor protein, expressed
LOC_Os01g14770	ABA+BA Vs ABA	4D	Inferior spikelet		retrotransposon protein, putative, unclassified, expressed
LOC_Os07g46852	ABA+BA Vs ABA	4D	Inferior spikelet		sex determination protein tasselseed-2, putative, expressed
LOC_Os06g30480	ABA+BA Vs ABA	4D	Inferior spikelet		expressed protein
LOC_Os06g36390	ABA+BA Vs ABA	4D	Inferior spikelet		expressed protein
LOC_Os02g46780	ABA+BA Vs ABA	4D	Inferior spikelet		MYB family transcription factor, putative, expressed
LOC_Os03g42600	ABA+BA Vs ABA	4D	Inferior spikelet		expressed protein
LOC_Os03g40400	ABA+BA Vs ABA	4D	Inferior spikelet		interferon-induced, double-stranded RNA-activated protein kinase, putative, expressed
LOC_Os04g51820	ABA+BA Vs ABA	4D	Inferior spikelet		OsHKT1;1 - Na+ transporter, expressed
LOC_Os08g14990	ABA+BA Vs ABA	4D	Inferior spikelet		receptor-like protein kinase 2 precursor, putative, expressed
LOC_Os06g48180	ABA+BA Vs ABA	4D	Inferior spikelet		glycosyl hydrolases family 16, putative, expressed
LOC_Os08g39370	ABA+BA Vs ABA	4D	Inferior spikelet		citrate transporter, putative, expressed
LOC_Os05g27350	ABA+BA Vs ABA	4D	Inferior spikelet		expressed protein
LOC_Os05g31040	ABA+BA Vs ABA	4D	Inferior spikelet		cytokinin dehydrogenase precursor, putative, expressed
LOC_Os05g39770	ABA+BA Vs ABA	4D	Inferior spikelet		aminotransferase, putative, expressed
LOC_Os10g32940	ABA+BA Vs ABA	4D	Inferior spikelet		expressed protein
LOC_Os05g03060	ABA+BA Vs ABA	4D	Inferior spikelet		expressed protein
LOC_Os09g22000	ABA+BA Vs ABA	4D	Inferior spikelet		hydrolase, HAD superfamily, Cof family, putative, expressed
LOC_Os06g24190	ABA+BA Vs ABA	4D	Inferior spikelet		expressed protein
LOC_Os04g08828	ABA+BA Vs ABA	4D	Inferior spikelet		cytochrome P450, putative, expressed
LOC_Os01g73940	ABA+BA Vs ABA	4D	Inferior spikelet		expressed protein
LOC_Os01g29804	ABA+BA Vs ABA	4D	Inferior spikelet		expressed protein
LOC_Os10g39980	ABA+BA Vs ABA	4D	Inferior spikelet		expressed protein
LOC_Os12g35340	ABA+BA Vs ABA	4D	Inferior spikelet		OsGrx_C11 - glutaredoxin subgroup III, expressed
LOC_Os01g69070	ABA+BA Vs ABA	4D	Inferior spikelet		auxin efflux carrier component, putative, expressed
LOC_Os09g09540	ABA+BA Vs ABA	4D	Inferior spikelet		transposon protein, putative, unclassified, expressed
LOC_Os05g34980	ABA+BA Vs ABA	4D	Inferior spikelet		amino acid transporter, putative, expressed
LOC_Os08g29770	ABA+BA Vs ABA	4D	Inferior spikelet		endoglucanase, putative, expressed
LOC_Os05g28740	ABA+BA Vs ABA	4D	Inferior spikelet		universal stress protein domain containing protein, putative, expressed
LOC_Os08g30260	ABA+BA Vs ABA	4D	Inferior spikelet		retrotransposon protein, putative, unclassified, expressed
LOC_Os12g33150	ABA+BA Vs ABA	4D	Inferior spikelet		expressed protein
LOC_Os08g31140	ABA+BA Vs ABA	4D	Inferior spikelet		heavy metal-associated domain containing protein, expressed
LOC_Os06g50230	ABA+BA Vs ABA	4D	Inferior spikelet		expressed protein
LOC_Os03g27120	ABA+BA Vs ABA	4D	Inferior spikelet		ICE-like protease p20 domain containing protein, putative, expressed
LOC_Os05g50490	ABA+BA Vs ABA	4D	Inferior spikelet		X8 domain containing protein, expressed
LOC_Os04g26320	ABA+BA Vs ABA	4D	Inferior spikelet		mannose-binding lectin, putative, expressed
LOC_Os04g49194	ABA+BA Vs ABA	4D	Inferior spikelet		naringenin,2-oxoglutarate 3-dioxygenase, putative, expressed
LOC_Os01g12210	ABA+BA Vs ABA	4D	Inferior spikelet		aluminum-activated malate transporter, putative, expressed
LOC_Os09g17560	ABA+BA Vs ABA	4D	Inferior spikelet		O-methyltransferase, putative, expressed
LOC_Os09g28500	ABA+BA Vs ABA	4D	Inferior spikelet		EF hand family protein, putative, expressed
LOC_Os02g13420	ABA+BA Vs ABA	4D	Inferior spikelet		leucine-rich repeat receptor protein kinase EXS precursor, putative, expressed
LOC_Os01g62970	ABA+BA Vs ABA	4D	Inferior spikelet		expressed protein
LOC_Os12g24020	ABA+BA Vs ABA	4D	Inferior spikelet		rhodanese-like domain containing protein, putative, expressed
LOC_Os01g28744	ABA+BA Vs ABA	4D	Inferior spikelet		retrotransposon protein, putative, unclassified, expressed
LOC_Os01g24710	ABA+BA Vs ABA	4D	Inferior spikelet		jacalin-like lectin domain containing protein, expressed
LOC_Os08g36340	ABA+BA Vs ABA	4D	Inferior spikelet		potassium transporter, putative, expressed
LOC_Os04g08824	ABA+BA Vs ABA	4D	Inferior spikelet		cytochrome P450, putative, expressed
LOC_Os03g27190	ABA+BA Vs ABA	4D	Inferior spikelet		ICE-like protease p20 domain containing protein, putative, expressed
LOC_Os07g05365	ABA+BA Vs ABA	4D	Inferior spikelet		photosystem II 10 kDa polypeptide, chloroplast precursor, putative, expressed
LOC_Os03g36279	ABA+BA Vs ABA	4D	Inferior spikelet		retrotransposon protein, putative, Ty3-gypsy subclass, expressed
LOC_Os02g16270	ABA+BA Vs ABA	4D	Inferior spikelet		xa1, putative, expressed
LOC_Os10g02880	ABA+BA Vs ABA	4D	Inferior spikelet		O-methyltransferase, putative, expressed
LOC_Os05g31140	ABA+BA Vs ABA	4D	Inferior spikelet		glycosyl hydrolases family 17, putative, expressed
LOC_Os01g44260	ABA+BA Vs ABA	4D	Inferior spikelet		dihydroflavonol-4-reductase, putative, expressed
LOC_Os02g16480	ABA+BA Vs ABA	4D	Inferior spikelet		nucleolar transcription factor 1, putative, expressed
LOC_Os04g27430	ABA+BA Vs ABA	4D	Inferior spikelet		terpene synthase, putative, expressed
LOC_Os03g22620	ABA+BA Vs ABA	4D	Inferior spikelet		terpene synthase family, metal binding domain containing protein, expressed
LOC_Os10g29650	ABA+BA Vs ABA	4D	Inferior spikelet		retrotransposon protein, putative, unclassified, expressed
LOC_Os09g06464	ABA+BA Vs ABA	4D	Inferior spikelet		CCT/B-box zinc finger protein, putative, expressed
LOC_Os01g27490	ABA+BA Vs ABA	4D	Inferior spikelet		leucoanthocyanidin dioxygenase, putative, expressed
LOC_Os06g10355	ABA+BA Vs ABA	4D	Inferior spikelet		expressed protein
LOC_Os02g16490	ABA+BA Vs ABA	4D	Inferior spikelet		expressed protein
LOC_Os05g06480	ABA+BA Vs Control	4D	Inferior spikelet		inorganic H+ pyrophosphatase, putative, expressed
LOC_Os11g23890	ABA+BA Vs Control	4D	Inferior spikelet		peptide transporter PTR2, putative, expressed
LOC_Os05g23910	ABA+BA Vs Control	4D	Inferior spikelet		histone-like transcription factor and archaeal histone, putative, expressed
LOC_Os01g10110	ABA+BA Vs Control	4D	Inferior spikelet		cytokinin dehydrogenase precursor, putative, expressed
LOC_Os07g42390	ABA+BA Vs Control	4D	Inferior spikelet		DUF581 domain containing protein, expressed
LOC_Os02g36680	ABA+BA Vs Control	4D	Inferior spikelet		expressed protein
LOC_Os04g38550	ABA+BA Vs Control	4D	Inferior spikelet		expressed protein
LOC_Os09g20340	ABA+BA Vs Control	4D	Inferior spikelet		DUF630/DUF632 domains containing protein, putative, expressed
LOC_Os05g34510	ABA+BA Vs Control	4D	Inferior spikelet		expressed protein
LOC_Os11g07840	ABA+BA Vs Control	4D	Inferior spikelet		expressed protein
LOC_Os03g45250	ABA+BA Vs Control	4D	Inferior spikelet		2-aminoethanethiol dioxygenase, putative, expressed
LOC_Os01g33350	ABA+BA Vs Control	4D	Inferior spikelet		zinc-binding protein, putative, expressed
LOC_Os02g34320	ABA+BA Vs Control	4D	Inferior spikelet		basic helix-loop-helix, putative, expressed
LOC_Os08g19420	ABA+BA Vs Control	4D	Inferior spikelet		O-methyltransferase, putative, expressed
LOC_Os05g26110	ABA+BA Vs Control	4D	Inferior spikelet		transposon protein, putative, Mutator sub-class, expressed
LOC_Os02g29230	ABA+BA Vs Control	4D	Inferior spikelet		expressed protein
LOC_Os08g17370	ABA+BA Vs Control	4D	Inferior spikelet		transmembrane 9 superfamily member, putative, expressed
LOC_Os01g28810	ABA+BA Vs Control	4D	Inferior spikelet		expressed protein
LOC_Os04g31170	ABA+BA Vs Control	4D	Inferior spikelet		expressed protein
LOC_Os03g55740	ABA+BA Vs Control	4D	Inferior spikelet		SSA4 - 2S albumin seed storage family protein precursor, expressed
LOC_Os04g49930	ABA+BA Vs Control	4D	Inferior spikelet		sensitivity to red light reduced protein 1, putative, expressed
LOC_Os12g08780	ABA+BA Vs Control	4D	Inferior spikelet		flavin monooxygenase, putative, expressed
LOC_Os04g41980	ABA+BA Vs Control	4D	Inferior spikelet		ATOZI1, putative, expressed
LOC_Os01g65830	ABA+BA Vs Control	4D	Inferior spikelet		acyl-desaturase, chloroplast precursor, putative, expressed
LOC_Os02g33630	ABA+BA Vs Control	4D	Inferior spikelet		WD domain, G-beta repeat domain containing protein, expressed
LOC_Os07g47240	ABA+BA Vs Control	4D	Inferior spikelet		expressed protein
LOC_Os02g49410	ABA+BA Vs Control	4D	Inferior spikelet		histone-like transcription factor and archaeal histone, putative, expressed
LOC_Os01g55630	ABA+BA Vs Control	4D	Inferior spikelet		glutelin, putative, expressed
LOC_Os08g41030	ABA+BA Vs Control	4D	Inferior spikelet		AP2 domain containing protein, expressed
LOC_Os10g32030	ABA+BA Vs Control	4D	Inferior spikelet		retrotransposon protein, putative, unclassified, expressed
LOC_Os05g25490	ABA+BA Vs Control	4D	Inferior spikelet		aminotransferase, classes I and II, domain containing protein, expressed
LOC_Os03g55734	ABA+BA Vs Control	4D	Inferior spikelet		SSA3 - 2S albumin seed storage family protein precursor, expressed
LOC_Os04g35000	ABA+BA Vs Control	4D	Inferior spikelet		expressed protein
LOC_Os01g40450	ABA+BA Vs Control	4D	Inferior spikelet		2-aminoethanethiol dioxygenase, putative, expressed
LOC_Os09g25890	ABA+BA Vs Control	4D	Inferior spikelet		trehalose-6-phosphate synthase, putative, expressed
LOC_Os06g02460	ABA+BA Vs Control	4D	Inferior spikelet		expressed protein
LOC_Os06g04940	ABA+BA Vs Control	4D	Inferior spikelet		early nodulin 93 ENOD93 protein, putative, expressed
LOC_Os01g08570	ABA+BA Vs Control	4D	Inferior spikelet		2-oxoglutarate and iron-dependent oxygenase domain-containing protein2, putative, expressed
LOC_Os10g26430	ABA+BA Vs Control	4D	Inferior spikelet		agenet domain containing protein, expressed
LOC_Os10g25180	ABA+BA Vs Control	4D	Inferior spikelet		phosphoinositide phosphatase family protein, putative, expressed
LOC_Os07g11150	ABA+BA Vs Control	4D	Inferior spikelet		expressed protein
LOC_Os03g48810	ABA+BA Vs Control	4D	Inferior spikelet		nucleobase-ascorbate transporter, putative, expressed
LOC_Os09g24290	ABA+BA Vs Control	4D	Inferior spikelet		agenet domain-containing protein, putative, expressed
LOC_Os06g21900	ABA+BA Vs Control	4D	Inferior spikelet		expressed protein
LOC_Os07g41290	ABA+BA Vs Control	4D	Inferior spikelet		DEFL13 - Defensin and Defensin-like DEFL family, expressed
LOC_Os08g09700	ABA+BA Vs Control	4D	Inferior spikelet		OsFBX270 - F-box domain containing protein, expressed
LOC_Os01g07930	ABA+BA Vs Control	4D	Inferior spikelet		zinc finger C-x8-C-x5-C-x3-H type family protein, expressed
LOC_Os08g04740	ABA+BA Vs Control	4D	Inferior spikelet		expressed protein
LOC_Os04g58070	ABA+BA Vs Control	4D	Inferior spikelet		aspartic proteinase nepenthesin precursor, putative, expressed
LOC_Os01g25450	ABA+BA Vs Control	4D	Inferior spikelet		AIG1 family protein, expressed
LOC_Os01g56570	ABA+BA Vs Control	4D	Inferior spikelet		xylosyltransferase, putative, expressed
LOC_Os02g09290	ABA+BA Vs Control	4D	Inferior spikelet		cytochrome P450 71D10, putative, expressed
LOC_Os01g19290	ABA+BA Vs Control	4D	Inferior spikelet		integral membrane protein DUF6 containing protein, expressed
LOC_Os04g42634	ABA+BA Vs Control	4D	Inferior spikelet		expressed protein
LOC_Os07g42490	ABA+BA Vs Control	4D	Inferior spikelet		sucrose synthase, putative, expressed
LOC_Os11g03270	ABA+BA Vs Control	4D	Inferior spikelet		nucleoside-triphosphatase, putative, expressed
LOC_Os05g49240	ABA+BA Vs Control	4D	Inferior spikelet		homeodomain-related, putative, expressed
LOC_Os01g13360	ABA+BA Vs Control	4D	Inferior spikelet		phosphatidylinositol 3- and 4-kinase family protein, putative, expressed
LOC_Os10g11580	ABA+BA Vs Control	4D	Inferior spikelet		histone-like transcription factor and archaeal histone, putative, expressed
LOC_Os01g74590	ABA+BA Vs Control	4D	Inferior spikelet		MYB family transcription factor, putative, expressed
LOC_Os03g06970	ABA+BA Vs Control	4D	Inferior spikelet		tetratricopeptide repeat domain containing protein, expressed
LOC_Os05g34310	ABA+BA Vs Control	4D	Inferior spikelet		no apical meristem protein, putative, expressed
LOC_Os04g34510	ABA+BA Vs Control	4D	Inferior spikelet		expressed protein
LOC_Os03g28060	ABA+BA Vs Control	4D	Inferior spikelet		transposon protein, putative, Mutator sub-class, expressed
LOC_Os06g04930	ABA+BA Vs Control	4D	Inferior spikelet		expressed protein
LOC_Os02g19420	ABA+BA Vs Control	4D	Inferior spikelet		expressed protein
LOC_Os01g67830	ABA+BA Vs Control	4D	Inferior spikelet		B3 DNA binding domain containing protein, expressed
LOC_Os07g20110	ABA+BA Vs Control	4D	Inferior spikelet		expressed protein
LOC_Os05g49930	ABA+BA Vs Control	4D	Inferior spikelet		GRAS family transcription factor domain containing protein, expressed
LOC_Os07g01450	ABA+BA Vs Control	4D	Inferior spikelet		DNA directed RNA polymerase, 7 kDa subunit domain containing protein, expressed
LOC_Os03g14080	ABA+BA Vs Control	4D	Inferior spikelet		transmembrane amino acid transporter protein, putative, expressed
LOC_Os12g32150	ABA+BA Vs Control	4D	Inferior spikelet		expressed protein
LOC_Os10g29549	ABA+BA Vs Control	4D	Inferior spikelet		expressed protein
LOC_Os01g16714	ABA+BA Vs Control	4D	Inferior spikelet		flavin monooxygenase, putative, expressed
LOC_Os01g44340	ABA+BA Vs Control	4D	Inferior spikelet		pectinesterase, putative, expressed
LOC_Os08g45110	ABA+BA Vs Control	4D	Inferior spikelet		AP2 domain containing protein, expressed
LOC_Os01g29780	ABA+BA Vs Control	4D	Inferior spikelet		expressed protein
LOC_Os01g24460	ABA+BA Vs Control	4D	Inferior spikelet		histone-like transcription factor and archaeal histone, putative, expressed
LOC_Os01g63680	ABA+BA Vs Control	4D	Inferior spikelet		MYB family transcription factor, putative, expressed
LOC_Os12g23040	ABA+BA Vs Control	4D	Inferior spikelet		transposon protein, putative, Mutator sub-class, expressed
LOC_Os08g20420	ABA+BA Vs Control	4D	Inferior spikelet		MGD2, putative, expressed
LOC_Os07g09630	ABA+BA Vs Control	4D	Inferior spikelet		oxidoreductase, putative, expressed
LOC_Os02g12310	ABA+BA Vs Control	4D	Inferior spikelet		no apical meristem protein, putative, expressed
LOC_Os11g31340	ABA+BA Vs Control	4D	Inferior spikelet		no apical meristem protein, putative, expressed
LOC_Os01g42270	ABA+BA Vs Control	4D	Inferior spikelet		transcriptional corepressor LEUNIG, putative, expressed
LOC_Os01g63010	ABA+BA Vs Control	4D	Inferior spikelet		universal stress protein domain containing protein, putative, expressed
LOC_Os03g40440	ABA+BA Vs Control	4D	Inferior spikelet		B12D protein, putative, expressed
LOC_Os10g22990	ABA+BA Vs Control	4D	Inferior spikelet		phi-1-like phosphate-induced protein, putative, expressed
LOC_Os03g58890	ABA+BA Vs Control	4D	Inferior spikelet		oxidoreductase, putative, expressed
LOC_Os07g49000	ABA+BA Vs Control	4D	Inferior spikelet		DNAJ heat shock N-terminal domain-containing protein, putative, expressed
LOC_Os01g52650	ABA+BA Vs Control	4D	Inferior spikelet		POEI44 - Pollen Ole e I allergen and extensin family protein precursor, expressed
[truncated: 36,189 more rows]
